# Supplementary material for: Alteration of the colostrum whey proteome in mothers with gestational hypothyroidism
Source: PLoS One. 2018 Oct 17;13(10):e0205987. doi: 10.1371/journal.pone.0205987 (PMC6192644; doi:10.1371/journal.pone.0205987)
Supplement: S1 Table — (XLSX) [file pone.0205987.s002.xlsx]

## Sheet: 1
	ID	non-HypoT mothers								HypoT mothers
	plex	1	1	2	2	2	3	3	4	1	1	2	3	3	4	4	4
	treat	ctr	ctr	ctr	ctr	ctr	ctr	ctr	ctr	ht	ht	ht	ht	ht	ht	ht	ht					CTR	Ht	0	472
Accession	Description	A.130	A.131	B.129	B.130	B.131	C.130	C.131	D.130	A.128	A.129	B.128	C.128	C.129	D.128	D.129	D.131	ScoreA2	ScoreB2	ScoreC2	ScoreD2	!=0	!=0	exp	eff
A0A075B6H7	Protein IGKV3-7 (Fragment) OS=Homo sapiens GN=IGKV3-7 PE=4 SV=1 - [A0A075B6H7_HUMAN]	1.1285	0.888	1.2195	1.8605	1.0845	0.864333	0.982667	1.055	1.1745	1.252	1.2905	1.197	1.12767	1.295	0.795	1.001	6.93333	6.43	6.05333	1.32667	8	8	FALSE	TRUE
A0A075B6H9	Protein IGLV4-69 (Fragment) OS=Homo sapiens GN=IGLV4-69 PE=4 SV=1 - [A0A075B6H9_HUMAN]	1.135	1.71767	1.39333	1.279	0.857333	0.783	0.898	1.25733	1.20833	1.08267	1.019	1.12867	1.44433	0.782	0.987	0.870667	3.46333	6.67333	6.38333	4.09	8	8	FALSE	TRUE
A0A075B6I0	Protein IGLV8-61 (Fragment) OS=Homo sapiens GN=IGLV8-61 PE=4 SV=3 - [A0A075B6I0_HUMAN]	0.927333	1.788	0.887	1.39533	0.396333	0.415	0.458667	0.985	0.711667	0.677333	2.68233	1.37267	1.07033	0.810667	1.19067	1.17033	4.50667	8.81	3.63667	2.59	8	8	FALSE	TRUE
A0A075B6I4	Protein IGLV10-54 (Fragment) OS=Homo sapiens GN=IGLV10-54 PE=4 SV=1 - [A0A075B6I4_HUMAN]	0.301	1.224	0.396333	0.655667	0.498333	1.4835	0.955	0.858667	1.444	1.014	0.399	0.643	0.586	0.513	1.351	0.341667	4.22	2.39	1.03	1.74333	8	8	FALSE	TRUE
A0A075B6I5	Protein IGLV1-51 (Fragment) OS=Homo sapiens GN=IGLV1-51 PE=4 SV=1 - [A0A075B6I5_HUMAN]	1.016	1.21	1.798	1.15	0.687	0.818	1.302		1.231	1.205	1.065	0.972	0.752				0	0	0		7	5	FALSE	TRUE
A0A075B6I8	Protein IGLV1-47 (Fragment) OS=Homo sapiens GN=IGLV1-47 PE=4 SV=1 - [A0A075B6I8_HUMAN]	0.9875	0.9785	1.3545	1.3275	0.9295	0.849333	1.18967	0.867333	1.139	0.9845	0.7685	0.847333	1.29	0.677333	1.272	0.994333	15.55	23.8333	20.3467	24.77	8	8	FALSE	TRUE
A0A075B6I9	Protein IGLV7-46 (Fragment) OS=Homo sapiens GN=IGLV7-46 PE=4 SV=3 - [A0A075B6I9_HUMAN]	1.151	0.977	1.443	0.950667	1.62567	0.755	1.3575	0.864	0.818	0.893	0.616667	1.0535	1.14	0.618667	1.04867	0.598333	6.19	9.50333	7.81	10.5333	8	8	FALSE	TRUE
A0A075B6J3	Protein IGLV3-27 (Fragment) OS=Homo sapiens GN=IGLV3-27 PE=4 SV=1 - [A0A075B6J3_HUMAN]	0.725	1.291	1.125	0.946	0.845	0.973	0.935	0.981	1.198	3.96	1.007	1.35	1.086	0.427	0.888	1.546	2.01	2.58	2.19	0	8	8	FALSE	TRUE
A0A075B6J4	Protein IGLV3-25 (Fragment) OS=Homo sapiens GN=IGLV3-25 PE=4 SV=2 - [A0A075B6J4_HUMAN]			0.992	0.9315	0.918	0.98	0.842	0.97			0.9605	1.399	1.1555	0.435	0.754	1.464	5.95	8.47	7.875	5.55	6	6	FALSE	TRUE
A0A075B6J9	HCG1782423 (Fragment) OS=Homo sapiens GN=IGLV2-18 PE=4 SV=1 - [A0A075B6J9_HUMAN]	1.0345	1.0475	1.47233	1.061	0.939667	1.176	1.3185	1.207	2.5085	1.0465	1.12233	1.094	1.378	1.031	1.6735	0.961	3.02	5.51667	2.425	2.415	8	8	FALSE	TRUE
A0A075B6K3	Protein IGLV2-11 (Fragment) OS=Homo sapiens GN=IGLV2-11 PE=4 SV=1 - [A0A075B6K3_HUMAN]	0.6625	2.2765	1.441	0.875667	0.569667	1.2675	0.989	0.8075	1.608	1.334	1.00333	0.6725	1.065	0.791	2.058	0.6415	5.12667	3.22667	1.62	3.635	8	8	FALSE	TRUE
A0A075B6K4	HCG2043238 (Fragment) OS=Homo sapiens GN=IGLV3-10 PE=4 SV=1 - [A0A075B6K4_HUMAN]	0.845667	0.869667	1.191	0.892	0.688	1.12833	1.27967	1.186	1.113	1.121	0.874667	0.611333	1.875	0.930667	1.224	0.860333	9.91333	6.34667	6.21667	7.97333	8	8	FALSE	TRUE
A0A075B6K5	HCG2043239 (Fragment) OS=Homo sapiens GN=IGLV3-9 PE=4 SV=1 - [A0A075B6K5_HUMAN]	0.186	0.5935				0.700333	0.397333	0.786	0.655	0.6635		0.772333	1.67733	0.733	0.723	1.23	11.1733	14.2933	15.3033	8.08333	5	7	FALSE	TRUE
A0A075B6L0	Ig lambda-3 chain C regions (Fragment) OS=Homo sapiens GN=IGLC3 PE=4 SV=2 - [A0A075B6L0_HUMAN]	1.19967	1.32667	1.40233	1.47733	0.496333	0.731667	1.092	1.09167	0.809	0.963	1.359	1.232	1.57067	0.773667	1.54	0.777333	493.67	627.827	563.89	613.62	8	8	FALSE	TRUE
A0A075B6L1	Ig lambda-7 chain C region (Fragment) OS=Homo sapiens GN=IGLC7 PE=4 SV=2 - [A0A075B6L1_HUMAN]	0.739	0.731667	1.31633	0.265667	1.114	1.30833	2.697	0.918333	1.44733	3.64033	0.874333	1.616	1.632	0.725667	2.628	0.643667	217.243	300.733	266.903	294.497	8	8	FALSE	TRUE
A0A075B6N7	Ig alpha-2 chain C region (Fragment) OS=Homo sapiens GN=IGHA2 PE=4 SV=1 - [A0A075B6N7_HUMAN]	0.347667	0.843333	0.645333	1.87233	0.662	0.484	1.152	1.33267	0.402667	0.322333	1.45467	0.935333	0.634667	0.586333	0.458333	0.503333	680.553	921.523	730.673	751.683	8	8	FALSE	TRUE
A0A075B6R9	Protein IGKV2D-24 (Fragment) OS=Homo sapiens GN=IGKV2D-24 PE=4 SV=1 - [A0A075B6R9_HUMAN]	0.7665	0.944	2.73367	0.839333	0.641333	1.58067	1.48633	0.871	1.6745	1.5105	0.687	1.77533	2.389	0.923	2.363	0.922	9.425	3.77667	11.9933	5.47	8	8	FALSE	TRUE
A0A075B6S3	Protein IGKV2-30 (Fragment) OS=Homo sapiens GN=IGKV2-30 PE=4 SV=1 - [A0A075B6S3_HUMAN]	0.884	0.909	1.61133	1.27333	0.607	1.36167	0.892	1.27567	1.90633	1.38367	0.710333	0.793	0.734333	0.698	2.42	0.858667	18.7767	20.6533	19.96	17.8367	8	8	FALSE	TRUE
A0A075B6S9	Protein IGKV1-37 (Fragment) OS=Homo sapiens GN=IGKV1D-37 PE=4 SV=3 - [A0A075B6S9_HUMAN]	2.359	1.126	0.911	0.524	1.055			0.691	2.03	2.017	0.651			1.1025	1.0485	0.8805	0	0	0	3.155	6	6	FALSE	TRUE
A0A075B7B6	Putative V-set and immunoglobulin domain-containing-like protein IGHV4OR15-8 (Fragment) OS=Homo sapiens GN=IGHV4OR15-8 PE=4 SV=1 - [A0A075B7B6_HUMAN]	1.4005	1.281	0.862	1.38	0.773	1.137	0.889		0.683	0.8385	0.705	0.82	2.03				5.895	10.11	8.825	4.515	7	5	FALSE	TRUE
A0A075B7B8	Protein IGHV3OR16-12 (Fragment) OS=Homo sapiens GN=IGHV3OR16-12 PE=4 SV=1 - [A0A075B7B8_HUMAN]	0.655	1.57467	1.35	1.41167	0.603333	0.929667	0.774333	0.909667	1.201	0.982333	1.016	1.22667	1.65933	1.00267	1.50567	0.807333	14.3933	20.8267	17.3067	17.1	8	8	FALSE	TRUE
A0A075B7D8	Protein IGHV3OR15-7 (Fragment) OS=Homo sapiens GN=IGHV3OR15-7 PE=4 SV=1 - [A0A075B7D8_HUMAN]	0.849	1.464	1.374	1.168	1.262	1.049	1.533	0.9035	1.609	1.158	0.763	0.948	1.093	1.004	1.0625	1.197	3.445	0	1.065	0	8	8	FALSE	TRUE
A0A075B7E8	Protein IGHV3OR16-13 (Fragment) OS=Homo sapiens GN=IGHV3OR16-13 PE=4 SV=1 - [A0A075B7E8_HUMAN]	1.0095	1.414	1.4095	1.119	0.6895	1.28933	0.939667	1.0675	1.1735	1.039	0.942	0.944667	1.09767	0.9865	1.339	0.723	9.02667	10.26	7.08667	9.72667	8	8	FALSE	TRUE
A0A087WSV8	Nucleobindin 2, isoform CRA_b OS=Homo sapiens GN=NUCB2 PE=4 SV=1 - [A0A087WSV8_HUMAN]	1.263	1.121	0.906	0.866	0.802	1.207	0.935	0.951	0.926	1.061	1.308	0.901	1.429	1.106	0.776	1.744	0	11.62	16.95	16.2	8	8	FALSE	TRUE
A0A087WSX4	Protein IGHV3-53 (Fragment) OS=Homo sapiens GN=IGHV3-53 PE=4 SV=1 - [A0A087WSX4_HUMAN]	0.82	1.067	1.59167	1.609	0.475333	1.053	0.921667	1.172	1.31233	0.799333	0.631	1.29867	0.956	0.832	1.44967	0.747333	28.0667	27.3833	16.6667	25.8733	8	8	FALSE	TRUE
A0A087WTM7	Apolipoprotein B-100 OS=Homo sapiens GN=APOB PE=1 SV=1 - [A0A087WTM7_HUMAN]	1.048	0.814	0.545	0.85	0.537	1.414	1.225	1.292	1.293	1.167	0.628	0.812	0.791	1.263	0.955	0.928	0	9.09	15.01	13.88	8	8	FALSE	TRUE
A0A087WTX5	Ig kappa chain C region OS=Homo sapiens GN=IGKC PE=4 SV=1 - [A0A087WTX5_HUMAN]	1.644	0.976	1.10633	1.03633	1.288	1.0415	0.895	1.00367	1.376	0.785	1.168	1.1075	1.123	0.981	1.01767	1.206	501.613	485.923	569.563	520.007	8	8	FALSE	TRUE
A0A087WU91	Protein IGHV3-49 OS=Homo sapiens GN=IGHV3-49 PE=4 SV=1 - [A0A087WU91_HUMAN]	1.2395	0.8065	1.30333	2.25333	0.701667	0.546333	1.01967	0.987	0.655	1.9155	0.545	0.912333	1.21167	0.927	0.729	0.737	2.60333	1.82	2.52	2.325	8	8	FALSE	TRUE
A0A087WV47	Ig gamma-1 chain C region OS=Homo sapiens GN=IGHG1 PE=1 SV=1 - [A0A087WV47_HUMAN]	1.24067	1.58667	1.5065	0.9745	0.772	0.8845	0.9175	1.082	0.711	0.844667	0.8445	0.942	0.9865	0.4255	1.4595	0.8365	110.173	120.167	123	95.3267	8	8	FALSE	TRUE
A0A087WVJ0	Mucin-1 (Fragment) OS=Homo sapiens GN=MUC1 PE=4 SV=1 - [A0A087WVJ0_HUMAN]	1.23333	1.10567	0.853333	0.93	0.849	0.827	0.766667	1.12867	1.34333	1.24633	1.27967	0.832333	0.887667	1.365	1.85967	1.32033	10.63	10.82	6.33	13.2467	8	8	FALSE	TRUE
A0A087WVN6	Protein IGKV1-27 OS=Homo sapiens GN=IGKV1-27 PE=4 SV=1 - [A0A087WVN6_HUMAN]	1.089	1.0155		1.041	2.283	1.0235	1.056	1.1525	1.211	0.942	0.941	0.5985	1.0245	1.2295	1.072	1.033	57.18	48.975	68.785	55.22	7	8	FALSE	TRUE
A0A087WW89	Protein IGHV3-72 OS=Homo sapiens GN=IGHV3-72 PE=4 SV=1 - [A0A087WW89_HUMAN]	0.747333	1.07367	1.58967	1.334	0.571	0.868	1.28367	1.15033	1.30167	1.251	0.886333	1.27567	1.619	0.645333	1.28033	0.894333	80.4733	67.9233	71.3933	56.2367	8	8	FALSE	TRUE
A0A087WWS7	Syntaxin-binding protein 2 OS=Homo sapiens GN=STXBP2 PE=1 SV=1 - [A0A087WWS7_HUMAN]	0.688	0.894	1.103	0.84	0.688			0.8985	0.816	0.764	0.912			0.822	1.147	1.0805	1.61	2.32		1.5	6	6	FALSE	TRUE
A0A087WWU8	Tropomyosin alpha-3 chain OS=Homo sapiens GN=TPM3 PE=1 SV=1 - [A0A087WWU8_HUMAN]	0.6915	0.91	0.9765	0.892	1.655	1.1325	0.857	0.875	0.8075	0.632	0.9685	0.754	0.734	0.811	0.998	0.969	2.33	8.235	3.77	0	8	8	FALSE	TRUE
A0A087WWV8	Protein IGKV1-8 OS=Homo sapiens GN=IGKV1-8 PE=4 SV=1 - [A0A087WWV8_HUMAN]	1.201	1.164				0.986	0.763	1.521	1.123	1.055		0.546	0.789	2.019	2.141	1.705	552.66	492.12	580.08	551.49	5	7	FALSE	TRUE
A0A087WXL8	Ig gamma-3 chain C region OS=Homo sapiens GN=IGHG3 PE=4 SV=1 - [A0A087WXL8_HUMAN]	0.48	1.048	1.02033	0.902	0.816	1.394	0.762	0.657	1.253	0.891	1.05833	1.449	1.479	0.7865	1.266	0.898	53.59	79.5367	88.3967	52.6967	8	8	FALSE	TRUE
A0A087WYC5	Ig gamma-1 chain C region OS=Homo sapiens GN=IGHG1 PE=1 SV=1 - [A0A087WYC5_HUMAN]	1.03667	1.28933	1.51367	1.42933	0.596333	0.854667	1.02333	1.03533	1.09067	1.049	0.988	1.342	1.92733	0.819	1.56667	0.834333	84.37	114.56	112.137	83.44	8	8	FALSE	TRUE
A0A087WYJ9	Ig mu chain C region OS=Homo sapiens GN=IGHM PE=1 SV=1 - [A0A087WYJ9_HUMAN]	0.605333	4.56633	1.36333	0.566	0.302667	0.395333	0.465333	0.494333	0.661667	0.717	0.407333	0.574	0.802667	0.419	0.845333	0.754333	518.543	343.443	283.127	344.657	8	8	FALSE	TRUE
A0A087WYR4	Immunoglobulin lambda-like polypeptide 5 OS=Homo sapiens GN=IGLL5 PE=4 SV=1 - [A0A087WYR4_HUMAN]	1.19333	1.20467	1.73133	1.69567	0.480333	0.854667	1.015	1.18767	1.18933	1.008	1.09667	1.25267	1.787	0.849333	1.482	0.867	348.827	466.343	414.797	413.737	8	8	FALSE	TRUE
A0A087WZW8	Protein IGKV3-11 OS=Homo sapiens GN=IGKV3-11 PE=4 SV=1 - [A0A087WZW8_HUMAN]	0.624333	1.075	2.271	1.23033	0.519	0.927333	1.00467	1.11367	0.999	1.38533	0.836667	1.21633	1.359	0.883	2.23033	0.858667	511.35	498.873	581.54	526.717	8	8	FALSE	TRUE
A0A087X0N5	Protein IGKV1-17 OS=Homo sapiens GN=IGKV1-17 PE=4 SV=1 - [A0A087X0N5_HUMAN]	0.9305	1.021				1.146	1.33	1.201	1.0875	0.9495		0.911	1.437	1.407	0.878	1.2	57.94	43.945	68.825	50.35	5	7	FALSE	TRUE
A0A087X0P6	Protein IGKV2D-29 OS=Homo sapiens GN=IGKV2D-29 PE=4 SV=1 - [A0A087X0P6_HUMAN]	1.22233	1.058	1.303	1.34467	0.740667	0.454333	0.463333	1.38033	1.26867	1.05933	0.923	0.518	0.544667	1.05967	1.33433	0.942333	22.7067	28.9233	16.6733	26.82	8	8	FALSE	TRUE
A0A087X130	Ig kappa chain C region OS=Homo sapiens GN=IGKC PE=4 SV=1 - [A0A087X130_HUMAN]	0.524333	1.107	1.08833	2.006	0.371667	1.032	0.829	1.01167	0.796667	0.841667	0.607667	1.10567	0.997333	0.744	1.10167	0.802667	489.167	480.343	564.347	512.643	8	8	FALSE	TRUE
A0A087X1V9	Protein IGKV2-28 OS=Homo sapiens GN=IGKV2-28 PE=4 SV=1 - [A0A087X1V9_HUMAN]	1.07467	1.16133	1.24433	1.01767	0.866333	0.875333	1.213	1.12733	1.15033	1.46467	1.091	1.01867	1.23133	1.03367	1.22633	1.143	39.04	33.72	42.4167	29.1167	8	8	FALSE	TRUE
A0A087X208	Agrin OS=Homo sapiens GN=AGRN PE=4 SV=1 - [A0A087X208_HUMAN]	1.13633	1.02167	1.03367	0.621667	0.666333	1.10933	0.963	1.022	0.926	0.942	0.782667	1.494	1.25333	1.04933	1.09667	0.973667	1.11333	2.20333	4.33667	3.53333	8	8	FALSE	TRUE
A0A0A0MS11	Protein IGHV3-13 (Fragment) OS=Homo sapiens GN=IGHV3-13 PE=4 SV=1 - [A0A0A0MS11_HUMAN]	1.1	1.4685	1.02467	1.31867	0.636333	0.873667	0.739333	0.879	0.7285	1.19	0.822	0.65	0.782	0.730667	1.195	0.933333	10.3	4.43333	7.42	10.82	8	8	FALSE	TRUE
A0A0A0MS12	Protein IGHV4-34 (Fragment) OS=Homo sapiens GN=IGHV4-34 PE=4 SV=1 - [A0A0A0MS12_HUMAN]	1.27833	1.30333	1.59367	1.11433	0.611	0.64	1.292	1.52	2.14433	0.869333	0.739	0.996333	1.047	0.753	1.041	0.853	18.2467	24.2567	29.6733	25.33	8	8	FALSE	TRUE
A0A0A0MSI0	Peroxiredoxin-1 (Fragment) OS=Homo sapiens GN=PRDX1 PE=4 SV=1 - [A0A0A0MSI0_HUMAN]	0.677	0.918	1.052	1.19467	1.27867	0.9905	1.004	1.07867	0.8425	0.8835	1.15967	0.8505	0.8095	0.992333	0.906	1.029	2.83	14.7567	2.105	7.86	8	8	FALSE	TRUE
A0A0A0MSN4	Angiotensin-converting enzyme OS=Homo sapiens GN=ACE PE=4 SV=1 - [A0A0A0MSN4_HUMAN]	2.011	1.1705	1.084	0.867	0.393	0.892	1.0755	0.9195	1.069	1.7925	0.738	1.6685	1.0375	0.882	1.176	1.1105	1.025	0	3.64	3.68	8	8	FALSE	TRUE
A0A0A0MSX3	Epithelial discoidin domain-containing receptor 1 OS=Homo sapiens GN=DDR1 PE=4 SV=1 - [A0A0A0MSX3_HUMAN]	1.083	1.05667	1.27367	0.961333	0.847	0.969333	0.900667	1.1065	1.05767	1.172	1.13433	0.94	1.09867	1.1855	1.138	1.1545	7.25333	2.89667	5.26333	6.345	8	8	FALSE	TRUE
A0A0A0MT36	Protein IGKV6D-21 (Fragment) OS=Homo sapiens GN=IGKV6D-21 PE=4 SV=1 - [A0A0A0MT36_HUMAN]	0.9605	0.911	2.733	1.28467	1.53667	0.707	0.599	1.06767	1.57	0.5425	1.62333	1.2595	1.4895	0.681333	0.568667	1.011	3.385	8.49667	1.85	2.68333	8	8	FALSE	TRUE
A0A0A0MT69	Protein IGKJ4 (Fragment) OS=Homo sapiens GN=IGKJ4 PE=4 SV=1 - [A0A0A0MT69_HUMAN]			1.4045	1.701	0.571	0.989	1.00267	0.9515			1.0105	1.73433	0.926667	0.688	0.972	0.669		2.06	1.72	1.8	6	6	FALSE	TRUE
A0A0A6YY94	Tenascin-N OS=Homo sapiens GN=TNN PE=4 SV=1 - [A0A0A6YY94_HUMAN]			0.756	0.833	1.654	1.0845	0.974	0.8325			0.855	0.961	1.074	0.775	0.7825	0.973		0	0	0	6	6	FALSE	TRUE
A0A0A6YY95	C-type lectin domain family 11 member A OS=Homo sapiens GN=CLEC11A PE=4 SV=1 - [A0A0A6YY95_HUMAN]	1.78133	1.319	1.96067	0.869333	0.598333	0.931667	0.876333	0.926333	1.10867	1.66567	0.725667	1.498	1.31133	1.15867	1.106	0.716667	17.26	8.04	16.43	7.46667	8	8	FALSE	TRUE
A6NNI4	Tetraspanin OS=Homo sapiens GN=CD9 PE=1 SV=1 - [A6NNI4_HUMAN]	1.62	0.803	0.717667	1.00167	0.554	0.797	1.037	1.24033	0.738	0.648667	1.153	1.285	0.96	0.887	0.880667	1.101	5.44	6.65333	4.63	7.3	8	8	FALSE	TRUE
A9UF01	BCR/ABL fusion protein isoform X8 OS=Homo sapiens GN=BCR/ABL fusion PE=2 SV=1 - [A9UF01_HUMAN]	1.587	2.906				1.001	2.648	1.058	1.189	0.893		0.986	0.605	1.193	0.683	2.111	0		0	0	5	7	FALSE	TRUE
B0YJC4	Vimentin OS=Homo sapiens GN=VIM PE=3 SV=1 - [B0YJC4_HUMAN]	1.0285	1.2605	0.61	0.5465	1.1745	1.3765	0.865	0.6175	0.9315	0.777	0.9135	0.9555	0.789	0.681	0.9445	0.718	1.02	7.635	4.29	0	8	8	FALSE	TRUE
B1AMI1	ATP-binding cassette sub-family A member 1 OS=Homo sapiens GN=ABCA1 PE=4 SV=1 - [B1AMI1_HUMAN]	1.087	0.8505	1.12233	1.31767	0.857333	0.8505	0.8455	1.0345	1.3275	1.1555	1.41067	1.186	1.5925	1.1215	1.5655	1.3755	2.17	1.48333	2.925	2.45	8	8	FALSE	TRUE
B5ME49	Mucin-16 OS=Homo sapiens GN=MUC16 PE=4 SV=2 - [B5ME49_HUMAN]	1.35867	1.13433	1.354	1.119	0.524			1.197	1.24833	1.67567	1.173			1.38	1.06	1.048	0.706667	0		0	6	6	FALSE	TRUE
C9J592	Ras-related protein Rab-7a (Fragment) OS=Homo sapiens GN=RAB7A PE=1 SV=1 - [C9J592_HUMAN]	1.22	1.011	1.0245	0.9205	1.29	0.959	0.9315	0.9675	1.176	0.856	1.4165	0.648	0.6965	0.801	1.0585	0.9665	5.11	8.455	0	2.35	8	8	FALSE	TRUE
C9JVB2	Dyslexia-associated protein KIAA0319-like protein (Fragment) OS=Homo sapiens GN=KIAA0319L PE=4 SV=1 - [C9JVB2_HUMAN]	1.73733	1.06633	0.9085	0.7785	0.7495	0.951	0.998667		1.13533	1.201	0.932	0.909667	0.877333				0	0	0		7	5	FALSE	TRUE
C9JVG0	Serotransferrin (Fragment) OS=Homo sapiens GN=TF PE=1 SV=1 - [C9JVG0_HUMAN]	0.19	0.9615	0.9035	0.9	0.799	1.32833	1.45133	0.966333	1.172	0.9765	0.9635	1.21067	1.28833	1.63333	1.21767	1.08467	18.53	26.42	33.5533	25.2433	8	8	FALSE	TRUE
D6RC06	Histidine triad nucleotide-binding protein 1 OS=Homo sapiens GN=HINT1 PE=4 SV=1 - [D6RC06_HUMAN]	0.713	0.981	1.063	1.0715	1.793			0.95	0.884	0.729	0.9115			0.774	0.9245	0.713	0	0		0	6	6	FALSE	TRUE
D6RC73	C-C motif chemokine 28 OS=Homo sapiens GN=CCL28 PE=4 SV=1 - [D6RC73_HUMAN]	1.4835	1.049	1.091	0.872	0.726	0.814	0.950667	1.197	1.107	1.447	0.981	1.89233	1.34533	1.298	1.077	0.995	5.585	0	3.13667	2.68	8	8	FALSE	TRUE
D6RD66	WD repeat-containing protein 1 (Fragment) OS=Homo sapiens GN=WDR1 PE=1 SV=1 - [D6RD66_HUMAN]	1.001	0.848	1.1305	0.9545	1.6745	1.085	0.885		0.944	1.385	1.0145	0.798	0.861				1.72	5.14	0		7	5	FALSE	TRUE
D6RDH9	Sorting nexin-14 OS=Homo sapiens GN=SNX14 PE=4 SV=1 - [D6RDH9_HUMAN]	2.67	0.8515	0.6535	0.128	0.5325	0.706	1.249	0.775	0.315	1.818	1.709	0.725	0.433	1.35367	0.687	1.81167	0	0	0	0	8	8	FALSE	TRUE
D6RDJ2	40S ribosomal protein S23 OS=Homo sapiens GN=RPS23 PE=1 SV=1 - [D6RDJ2_HUMAN]	1.012	1.048	1.012	1.077	1.846	0.705	1.105		1.036	1.364	0.976	0.598	0.594				2.38	2.45	1.735		7	5	FALSE	TRUE
D6REX5	Selenoprotein P (Fragment) OS=Homo sapiens GN=SEPP1 PE=4 SV=1 - [D6REX5_HUMAN]	0.789	1.202	1.05433	1.03067	1.066	0.817667	0.897	0.913	1.009	1.083	1.23733	1.148	0.999333	0.949333	1.04767	1.17367	1.76	2.00667	1.62333	1.90667	8	8	FALSE	TRUE
D6RF35	Vitamin D-binding protein OS=Homo sapiens GN=GC PE=1 SV=1 - [D6RF35_HUMAN]	1.2125	0.412	0.476	0.468	1.42233	1.056	1.66233	0.444	1.0185	1.1185	0.63	0.507333	1.518	1.31933	0.936	0.454	76.4233	92.3533	105.477	77.9333	8	8	FALSE	TRUE
D6RHI9	Ribonuclease T2 (Fragment) OS=Homo sapiens GN=RNASET2 PE=1 SV=4 - [D6RHI9_HUMAN]	1.1215	0.8125	1.3195	0.782	0.693	1.104	1.3815	1.1305	1.1365	1.1695	1.212	1.651	1.185	1.5425	0.8135	0.953	4.715	3.35	7.925	1.555	8	8	FALSE	TRUE
D6RIU8	Nucleotide exchange factor SIL1 (Fragment) OS=Homo sapiens GN=SIL1 PE=4 SV=1 - [D6RIU8_HUMAN]	0.93	0.781	1.19	0.991	0.7	1.115	1.228	0.933	1.137	1.208	1.199	1.058	1.116	1.079	0.92	1.638	3.15	1.73	1.88	6.22	8	8	FALSE	TRUE
E5RFY2	DNA repair-scaffolding protein (Fragment) OS=Homo sapiens GN=SPIDR PE=4 SV=4 - [E5RFY2_HUMAN]	5.493	4.34	1.324	1.164	0.628	0.942	1.577		0.722	1.886	1.81	1.586	1.253				0	2.37	0		7	5	FALSE	TRUE
E5RH07	Sorting nexin-16 (Fragment) OS=Homo sapiens GN=SNX16 PE=1 SV=1 - [E5RH07_HUMAN]			4.225	0.409	0.686	0.633	0.517	0.5295			0.808	2.3245	1.1975	0.696	2.4665	1.526		1.87	1.695	0	6	6	FALSE	TRUE
E5RI75	Transcription termination factor 3, mitochondrial (Fragment) OS=Homo sapiens GN=MTERF3 PE=4 SV=1 - [E5RI75_HUMAN]	1.455	1.053	0.76	0.846	1.137	0.986	0.9535		1.039	0.947	0.954	1.002	1.1055				2.57	2.02	1.13		7	5	FALSE	TRUE
E5RJB8	Syndecan-2 (Fragment) OS=Homo sapiens GN=SDC2 PE=1 SV=1 - [E5RJB8_HUMAN]			0.688333	0.734667	0.564	1.53933	0.803667	1.343			1.053	0.609	0.994	1.266	0.914	1.464		1.65	2.37667	2.59	6	6	FALSE	TRUE
E7EQG2	Eukaryotic initiation factor 4A-II OS=Homo sapiens GN=EIF4A2 PE=1 SV=1 - [E7EQG2_HUMAN]	1.371	0.637	1.0625	1.1995	1.773	0.954	0.804	0.989	0.763	0.719	1.04	0.57	0.455	1.129	0.824	0.9475	0	3.805	0	1.21	8	8	FALSE	TRUE
E7EQR4	Ezrin OS=Homo sapiens GN=EZR PE=1 SV=3 - [E7EQR4_HUMAN]	1.34	0.7835	0.787333	0.912667	1.404	1.09033	1.07733	0.999	0.977	0.7255	0.991333	0.781667	0.893333	0.878667	1.04767	1.075	2.865	5.43333	0	3.37	8	8	FALSE	TRUE
E7EU05	Platelet glycoprotein 4 (Fragment) OS=Homo sapiens GN=CD36 PE=4 SV=2 - [E7EU05_HUMAN]	1.5105	1.151	1.0645	1.0215	0.758	0.819	0.753	1.196	0.9205	0.878	0.9675	1.1825	0.9655	0.7825	1.2775	1.0205	21.01	29.01	26.715	26.715	8	8	FALSE	TRUE
E9PEW0	Ubiquitin carboxyl-terminal hydrolase OS=Homo sapiens GN=USP36 PE=1 SV=2 - [E9PEW0_HUMAN]	0.997	0.976				0.95	1.101	0.988	1.039	0.546		0.938	0.832	0.837	0.762	0.924	0		0	0	5	7	FALSE	TRUE
E9PG40	Amyloid beta A4 protein OS=Homo sapiens GN=APP PE=1 SV=1 - [E9PG40_HUMAN]	1.13	1.074	1.032	0.83	0.831	1.007	1.275	1.051	1.157	1.263	1.189	1.082	1.05	1.306	0.884	0.976	35.48	15.55	20.96	19.25	8	8	FALSE	TRUE
E9PIT3	Prothrombin OS=Homo sapiens GN=F2 PE=3 SV=1 - [E9PIT3_HUMAN]	1.5005	0.8765	0.955333	1.12	0.883667	1.11233	1.18333	1.15567	1.1655	1.3205	1.17767	1.29133	1.13	1.124	1.053	1.17333	2.855	9.24	8.38	6.86333	8	8	FALSE	TRUE
E9PLT1	Platelet glycoprotein 4 OS=Homo sapiens GN=CD36 PE=4 SV=1 - [E9PLT1_HUMAN]	2.279	1.14	1.123	1.111	0.756	0.835	0.797	1.165	1.05	1.159	0.936	1.279	0.857	0.56	1.352	1.001	8.2	23.27	23.66	20.61	8	8	FALSE	TRUE
E9PNW4	CD59 glycoprotein OS=Homo sapiens GN=CD59 PE=1 SV=1 - [E9PNW4_HUMAN]	0.845333	1.02533	0.971333	0.900333	0.821333	1.041	1.22467	1.268	1.42733	1.32533	1.23733	1.196	1.405	1.25067	1.329	0.940333	22.22	19.8567	14.31	13.0733	8	8	FALSE	TRUE
E9PQD6	Serum amyloid A protein OS=Homo sapiens GN=SAA1 PE=3 SV=1 - [E9PQD6_HUMAN]	1.9075	1.0145	0.775	0.936	0.7615	1.014	1.31	1.258	0.719	1.389	1.227	0.682	1.548	1.728	1.226	1.26	1.635	3.67	2.645	0	8	8	FALSE	TRUE
F5H2L1	G-protein-coupled receptor 126 (Fragment) OS=Homo sapiens GN=GPR126 PE=4 SV=1 - [F5H2L1_HUMAN]	1.0905	0.874	0.979	0.845	0.638	0.9	1.015	0.959	1.108	1.277	0.943	1.137	0.963	0.843	1.612	1.073	2.535	0	3.29	0	8	8	FALSE	TRUE
F5H386	Lactoperoxidase OS=Homo sapiens GN=LPO PE=4 SV=1 - [F5H386_HUMAN]	0.867	0.852	0.838	1.002	0.868	1.854	1.248	0.942	1.049	0.903	0.884	0.938	1.275	1.096	1.771	1.143	12.44	7.26	7.83	1.75	8	8	FALSE	TRUE
F5H3P3	Rho GDP-dissociation inhibitor 2 (Fragment) OS=Homo sapiens GN=ARHGDIB PE=1 SV=4 - [F5H3P3_HUMAN]			0.8245	0.817	1.604	1.302	0.4785	0.562			0.9015	0.5295	0.5425	0.612	0.414	0.793		9.96	1.06	0	6	6	FALSE	TRUE
F5H485	Parathyroid hormone-related protein (Fragment) OS=Homo sapiens GN=PTHLH PE=4 SV=1 - [F5H485_HUMAN]			1.17133	0.552	2.15567	0.981	0.52	1.113			0.576667	0.65	0.896	1.156	0.755	1.456		1.03333	0	0	6	6	FALSE	TRUE
F5H5U2	ATP-dependent RNA helicase DDX55 OS=Homo sapiens GN=DDX55 PE=1 SV=1 - [F5H5U2_HUMAN]	4.043	1.647	0.807	1.091	1.419	1.216	0.716		0.758	0.827	1.391	3.542	0.933				0	0	1.72		7	5	FALSE	TRUE
F5H823	Ras-related protein Rap-1b (Fragment) OS=Homo sapiens GN=RAP1B PE=4 SV=1 - [F5H823_HUMAN]	1.082	0.786	1.1	1.245	1.08867			1.34267	1.146	1.087	1.55233			1.06933	1.24733	1.303	3.52	2.00667		1.68333	6	6	FALSE	TRUE
F6U236	Protein kinase C and casein kinase substrate in neurons protein 1 OS=Homo sapiens GN=PACSIN1 PE=4 SV=1 - [F6U236_HUMAN]	0.7325	2.669	0.1585	0.972	2.2835	0.75	2.99133	1.1285	0.665	0.431	0.7285	0.332333	0.272	0.86	0.335	2.748	3.78333	4.02333	5.56667	4.93	8	8	FALSE	TRUE
F8VPF3	Myosin light polypeptide 6 (Fragment) OS=Homo sapiens GN=MYL6 PE=1 SV=1 - [F8VPF3_HUMAN]	0.349	0.6355	0.841	0.782667	1.63633	1.31033	0.962667	0.944667	0.858	0.5735	0.885667	0.624333	0.662667	0.7355	0.717667	0.789333	1.285	7.06333	0.546667	1.23667	8	8	FALSE	TRUE
F8VQX6	Methyltransferase-like protein 7A (Fragment) OS=Homo sapiens GN=METTL7A PE=1 SV=1 - [F8VQX6_HUMAN]			1.3895	1.7815	0.8585	0.916	0.817	1.294			1.4375	0.868	0.98	0.906	3.088	1.384		1	0	3.13	6	6	FALSE	TRUE
F8VYZ1	Melanocyte protein PMEL (Fragment) OS=Homo sapiens GN=PMEL PE=4 SV=1 - [F8VYZ1_HUMAN]	1.1675	0.939				1.094	0.83	1.52333	0.9225	1.051		1.066	1.88333	0.755667	0.686667	1.13767	1.88		3.05	1.24333	5	7	FALSE	TRUE
F8WCJ1	Eukaryotic translation initiation factor 5A-2 OS=Homo sapiens GN=EIF5A2 PE=1 SV=1 - [F8WCJ1_HUMAN]	0.338	0.722	1.35333	1.30667	1.79767	1.938	0.66		0.3715	0.731	1.14067	0.601	1.097				1.255	2.56667	0		7	5	FALSE	TRUE
F8WE64	Elongator complex protein 6 OS=Homo sapiens GN=ELP6 PE=4 SV=1 - [F8WE64_HUMAN]	0.745	0.9675	1.17033	1.31967	0.734333	0.917667	1.38	1.1275	1.2955	0.9445	1.284	0.979	0.979667	1.3995	0.9585	1.1725	4.65	1.65	1.49667	4.085	8	8	FALSE	TRUE
G3V1A4	Cofilin 1 (Non-muscle), isoform CRA_a OS=Homo sapiens GN=CFL1 PE=4 SV=1 - [G3V1A4_HUMAN]	0.566	0.657	0.734	0.89	1.766	1.248	0.829	0.756	0.533	0.573	0.899	0.406	0.417	0.832	0.725	0.816	0	18.27	23.25	5.49	8	8	FALSE	TRUE
G3XAM2	Complement factor I OS=Homo sapiens GN=CFI PE=3 SV=1 - [G3XAM2_HUMAN]	0.692667	1.069	1.11233	0.868	1.02567	0.939	1.31933	0.964333	1.04467	1.198	1.148	0.815667	0.797333	1.213	0.999	1.043	13.71	13.2167	16.14	7.64667	8	8	FALSE	TRUE
H0YAK9	Nephronectin (Fragment) OS=Homo sapiens GN=NPNT PE=4 SV=1 - [H0YAK9_HUMAN]	0.877667	0.978333	1.06467	0.860667	0.854667	1.26767	1.24667	1.118	0.992	0.988	0.95	1.207	0.961667	1.106	1.192	1.18133	4.74333	3.77	6.26	6.98667	8	8	FALSE	TRUE
H0YE91	Chitinase-3-like protein 2 (Fragment) OS=Homo sapiens GN=CHI3L2 PE=3 SV=1 - [H0YE91_HUMAN]			1.423	1.1865	0.76	1.2875	1.1665	0.8745			1.375	1.2795	1.267	1.2415	1.022	1.0835		1.965	4.575	1.07	6	6	FALSE	TRUE
H0YFP6	Polyamine-modulated factor 1-binding protein 1 (Fragment) OS=Homo sapiens GN=PMFBP1 PE=4 SV=1 - [H0YFP6_HUMAN]	1.748	1.625	1.8925	0.773	1.0295	1.261	0.9805		1.158	1.588	1.269	2.7665	1.2975				0	0	0.86		7	5	FALSE	TRUE
H3BMH2	Ras-related protein Rab-11A (Fragment) OS=Homo sapiens GN=RAB11A PE=3 SV=1 - [H3BMH2_HUMAN]			0.927	0.938	1.29	0.883	0.708	0.841			1.17	0.808	0.746	0.9875	1.156	0.914		2.055	1.7	1.935	6	6	FALSE	TRUE
H3BRU6	Poly(rC)-binding protein 2 (Fragment) OS=Homo sapiens GN=PCBP2 PE=1 SV=1 - [H3BRU6_HUMAN]			1.161	1.223	1.5135	0.991	0.773	0.799			1.038	0.706	0.523	0.676	0.86	0.832		6.955	1.79	1.855	6	6	FALSE	TRUE
H3BS10	Beta-hexosaminidase OS=Homo sapiens GN=HEXA PE=1 SV=1 - [H3BS10_HUMAN]	1.373	1.121				1.1375	0.971	0.92	0.8065	0.7855		1.2735	0.9175	0.86	0.737	0.844	0		0	1.67	5	7	FALSE	TRUE
H3BS53	Disintegrin and metalloproteinase domain-containing protein 10 (Fragment) OS=Homo sapiens GN=ADAM10 PE=4 SV=2 - [H3BS53_HUMAN]	3.099	1.05433	1.03833	1.07667	0.939667	0.762	0.9975	1.047	1.25667	1.136	1.00967	0.869	1.002	1.51	0.95	1.065	0.54	0.633333	0.835	0	8	8	FALSE	TRUE
H3BT58	Coactosin-like protein OS=Homo sapiens GN=COTL1 PE=1 SV=1 - [H3BT58_HUMAN]			1.051	0.832	1.5	1.493	1.05	0.346			0.767	1.237	1.157	0.43	0.584	0.472		2.83	2.19	0	6	6	FALSE	TRUE
H3BTQ8	Kunitz-type protease inhibitor 1 (Fragment) OS=Homo sapiens GN=SPINT1 PE=1 SV=4 - [H3BTQ8_HUMAN]	1.40433	0.953667	0.9505	0.9835	0.9315	0.8365	1.118	0.915333	1.39233	1.67067	1.2615	0.9645	1.192	1.36133	0.938	1.07433	6.33667	4.81	2.42	1.47667	8	8	FALSE	TRUE
H3BVI7	Cadherin-1 OS=Homo sapiens GN=CDH1 PE=1 SV=1 - [H3BVI7_HUMAN]	1.67833	0.918333	1.18433	0.997667	0.734667	0.926	0.68	0.936	1.146	0.961667	0.728667	1.11433	0.963667	0.8775	1.0095	0.913	3.39333	1.84333	2.28333	3.15	8	8	FALSE	TRUE
H7C0V9	Amyloid beta A4 protein (Fragment) OS=Homo sapiens GN=APP PE=1 SV=1 - [H7C0V9_HUMAN]	1.297	0.704	1.06	0.859	0.777	1.088	1.177	0.859	0.89	1.747	1.187	0.962	0.958	0.905	0.839	0.757	0	14.85	16.05	1.68	8	8	FALSE	TRUE
H7C0X7	Methionine adenosyltransferase 2 subunit beta (Fragment) OS=Homo sapiens GN=MAT2B PE=1 SV=1 - [H7C0X7_HUMAN]	0.88	1.561	1.605	1.578	0.431	0.7185	1.229	0.983	0.8445	1.373	0.617	0.9665	1.0415	0.536	0.9	0.793	0	0	0	0	8	8	FALSE	TRUE
H7C102	Mucin-20 (Fragment) OS=Homo sapiens GN=MUC20 PE=4 SV=1 - [H7C102_HUMAN]	1.404	0.825				1.058	0.945	1.084	0.956	1.382		1.82	1.132	1.213	2.018	1.164	1.86		0	1.99	5	7	FALSE	TRUE
I3L4Z9	Retinoid-inducible serine carboxypeptidase (Fragment) OS=Homo sapiens GN=SCPEP1 PE=1 SV=1 - [I3L4Z9_HUMAN]	0.811	1.0795				0.946	1.1275	0.935667	0.9095	0.9055		0.7985	0.987	1.189	0.831	1.17833	0.82		0	0.636667	5	7	FALSE	TRUE
J3KMY5	Epididymal secretory protein E1 OS=Homo sapiens GN=NPC2 PE=1 SV=1 - [J3KMY5_HUMAN]	0.9285	0.785	1.046	1.15367	0.905333	0.940333	0.978333	0.687333	0.664	0.619	1.13033	0.980667	0.902333	1.00033	0.945667	1.258	1.18	4.93333	2.83667	4.84333	8	8	FALSE	TRUE
J3KNQ2	Fibronectin type III domain-containing protein 1 (Fragment) OS=Homo sapiens GN=FNDC1 PE=4 SV=1 - [J3KNQ2_HUMAN]	0.605	3.504	0.237	0.987	2.071	0.766	3.065		0.644	0.364	0.564	0.433	0.302				1.75	3.5	2.06		7	5	FALSE	TRUE
J3KPD9	Nucleoside diphosphate kinase B OS=Homo sapiens GN=NME2 PE=1 SV=1 - [J3KPD9_HUMAN]			1.115	1.055	1.41	0.776	0.807	0.769			0.928	0.487	0.494	0.719	1	0.849		8.65	2.5	3.18	6	6	FALSE	TRUE
J3KTF8	Rho GDP-dissociation inhibitor 1 (Fragment) OS=Homo sapiens GN=ARHGDIA PE=1 SV=4 - [J3KTF8_HUMAN]	0.914	0.897	0.988333	0.968333	1.42033	1.09833	0.793667	0.843667	1.22	0.969	0.959667	0.779667	0.833333	0.912333	1.054	0.838667	2.27	8	0.57	0.693333	8	8	FALSE	TRUE
J3QSA3	Polyubiquitin-B (Fragment) OS=Homo sapiens GN=UBB PE=4 SV=1 - [J3QSA3_HUMAN]	0.836	0.969	0.824	0.859	0.564			1.002	1.3845	1.015	0.856			0.962667	1.427	0.917333	2.815	1.84		1.92	6	6	FALSE	TRUE
K7EJ28	Tumor necrosis factor ligand superfamily member 13 OS=Homo sapiens GN=TNFSF13 PE=4 SV=1 - [K7EJ28_HUMAN]	1.167	0.794	1.177	1.032	0.722	1.23	0.933	1.04	1.389	1.107	0.82	1.52	0.864	1.024	0.954	1.002	7.15	7.61	6.77	3.17	8	8	FALSE	TRUE
K7EK07	Histone H3 (Fragment) OS=Homo sapiens GN=H3F3B PE=1 SV=1 - [K7EK07_HUMAN]	0.572	0.606	0.996	0.513	0.991	0.837	0.806		1.121	1.356	0.766	1.143	0.945				0	0	0		7	5	FALSE	TRUE
K7ELW0	Protein DJ-1 OS=Homo sapiens GN=PARK7 PE=1 SV=1 - [K7ELW0_HUMAN]	0.6805	1.083	0.909333	1.11167	1.608	0.93	0.954		0.7795	0.777	1.091	0.716	0.666				2.04	6.86667	1.04		7	5	FALSE	TRUE
K7EQ48	Glucose-6-phosphate isomerase OS=Homo sapiens GN=GPI PE=1 SV=2 - [K7EQ48_HUMAN]	0.659	0.797	0.837333	0.905	1.83933	1.0135	0.7035	0.610333	0.563	0.724	0.774333	0.5945	0.6805	0.503667	0.762	0.839667	1.885	10.0933	0.55	1.37667	8	8	FALSE	TRUE
K7ESD6	LIM and SH3 domain protein 1 OS=Homo sapiens GN=LASP1 PE=1 SV=1 - [K7ESD6_HUMAN]	0.799	0.601	1.222	1.003	1.6975	0.9285	0.7165		0.949	0.85	0.7945	0.6795	1.082				0	1.195	0		7	5	FALSE	TRUE
O00299	Chloride intracellular channel protein 1 OS=Homo sapiens GN=CLIC1 PE=1 SV=4 - [CLIC1_HUMAN]			0.934333	1.02733	1.149	1.06667	1.066	1.0755			1.10233	0.929	0.85	0.8315	0.948	1.117		0	1.12333	5.105	6	6	FALSE	TRUE
O00300	Tumor necrosis factor receptor superfamily member 11B OS=Homo sapiens GN=TNFRSF11B PE=1 SV=3 - [TR11B_HUMAN]	1.723	0.9495	0.686333	0.628333	0.609333	1.15967	0.874667	1.293	0.9385	0.9785	0.775	0.73	1.08967	1.40633	1.02467	1.07033	8.675	2.77333	3.08667	11.5133	8	8	FALSE	TRUE
O00391	Sulfhydryl oxidase 1 OS=Homo sapiens GN=QSOX1 PE=1 SV=3 - [QSOX1_HUMAN]	0.977333	0.95	0.945333	0.908333	0.828667	1.101	1.12133	1.00933	1.27333	0.883333	0.910333	0.944667	1.12033	1.492	1.12067	1.20967	54.1167	45.03	55.7233	63.58	8	8	FALSE	TRUE
O00560-2	Isoform 2 of Syntenin-1 OS=Homo sapiens GN=SDCBP - [SDCB1_HUMAN]	1.018	1.294	0.989	1.072	0.514	1.028	1.128	1.035	1.054	1.13	1.029	1.254	1.431	1.085	1.267	0.913	8.65	6.1	10.92	10.01	8	8	FALSE	TRUE
O00560-3	Isoform 3 of Syntenin-1 OS=Homo sapiens GN=SDCBP - [SDCB1_HUMAN]	1.168	1.207	1.0185	1.042	0.569	1.1615	1.385	1.143	0.913	1.0595	1.078	1.4615	1.1885	1.2735	1.1	0.9985	6.995	12.555	18.135	10.635	8	8	FALSE	TRUE
O00592-2	Isoform 2 of Podocalyxin OS=Homo sapiens GN=PODXL - [PODXL_HUMAN]	1.26333	1.13133	1.446	0.834667	0.923667	0.797333	1.16133	0.974333	1.259	1.24867	1.549	1.23133	1.03533	1.08667	0.986333	0.835667	11.8167	13.16	11.7533	7.95333	8	8	FALSE	TRUE
O14745	Na(+)/H(+) exchange regulatory cofactor NHE-RF1 OS=Homo sapiens GN=SLC9A3R1 PE=1 SV=4 - [NHRF1_HUMAN]	1.9625	0.8845	0.863333	1.06833	1.315	0.641	0.715	1.2315	0.9835	0.7045	0.947667	1.858	1.282	0.8195	1.2775	1.2065	0	3.03	0	0	8	8	FALSE	TRUE
O14773	Tripeptidyl-peptidase 1 OS=Homo sapiens GN=TPP1 PE=1 SV=2 - [TPP1_HUMAN]			1.565	0.866	1.092	1.923	1.432	0.9165			1.133	0.965	0.993	1.81	2.3605	1.8295		2.36	10.535	2.93	6	6	FALSE	TRUE
O14786-3	Isoform 3 of Neuropilin-1 OS=Homo sapiens GN=NRP1 - [NRP1_HUMAN]	1.0185	1.081	1.32	0.958	0.6015	1.021	1.03933	1.009	1.067	1.2745	1.0705	1.321	1.15667	0.991	1.0495	0.9475	2.12	1.76	1.28333	1.025	8	8	FALSE	TRUE
O15232-2	Isoform 2 of Matrilin-3 OS=Homo sapiens GN=MATN3 - [MATN3_HUMAN]	1.613	0.948667	1.04433	1.112	0.536	0.934667	0.848333	1.26533	1.15167	0.923	1.03933	0.875	1.08633	1.006	0.741333	1.394	23.8	26.6	31.4833	35.7767	8	8	FALSE	TRUE
O43490-5	Isoform 5 of Prominin-1 OS=Homo sapiens GN=PROM1 - [PROM1_HUMAN]	1.27667	1.046	1.543	1.11	1.1745	0.791	1.09967	1.20733	1.23467	1.30433	1.4815	1.198	1.14367	1.435	1.50933	1.09533	7.65	4.565	8.84	0.85	8	8	FALSE	TRUE
O43707	Alpha-actinin-4 OS=Homo sapiens GN=ACTN4 PE=1 SV=2 - [ACTN4_HUMAN]			0.877	1.113	1.648	0.893	0.936	0.48			1.0905	0.692	1.01		0.786	0.395	0.805	4.2	3.28	0	6	5	FALSE	TRUE
O43852-13	Isoform 13 of Calumenin OS=Homo sapiens GN=CALU - [CALU_HUMAN]	0.923	0.627				0.888	1.025	1.078	0.845	0.825		1.23	0.991	1.144	1.259	1.069	0		2.26	0	5	7	FALSE	TRUE
O60664	Perilipin-3 OS=Homo sapiens GN=PLIN3 PE=1 SV=3 - [PLIN3_HUMAN]	0.8435	0.949	0.9305	1.0165	1.5315	1.146	0.807	0.848	1.039	0.8205	1.0465	0.535	0.6665	0.8375	1.0705	0.871	3.38	29.74	3.675	7.94	8	8	FALSE	TRUE
O60664-4	Isoform 4 of Perilipin-3 OS=Homo sapiens GN=PLIN3 - [PLIN3_HUMAN]			0.923	0.943	1.586	1.168	0.846	1.018			1.071	0.827	0.945	1.5	1.618	1.001		18.51	3.99	0	6	6	FALSE	TRUE
O60814	Histone H2B type 1-K OS=Homo sapiens GN=HIST1H2BK PE=1 SV=3 - [H2B1K_HUMAN]	0.77	1.0065	0.892667	0.691667	1.47333	1.04167	1.11633	0.666333	1.144	0.8945	0.839333	1.15367	0.792667	0.956	1.774	1.12133	7.275	4.52333	4.84333	3.34	8	8	FALSE	TRUE
O75083	WD repeat-containing protein 1 OS=Homo sapiens GN=WDR1 PE=1 SV=4 - [WDR1_HUMAN]	1.329	0.723	1.08	1.123	1.452			0.934	0.794	0.863	0.954			0.875	1.027	0.952	1.78	5.59		1.71	6	6	FALSE	TRUE
O75382-4	Isoform 4 of Tripartite motif-containing protein 3 OS=Homo sapiens GN=TRIM3 - [TRIM3_HUMAN]	1.141	1.198	0.944	1.189	0.797	0.963333	1.04467	0.522	1.1	1.285	0.8445	1.05733	1.57133	1.361	1.235	0.939	2.38	1.27	2.14667	0	8	8	FALSE	TRUE
O75443	Alpha-tectorin OS=Homo sapiens GN=TECTA PE=1 SV=3 - [TECTA_HUMAN]			1.782	1.032	1.112	1.1005	0.8895	0.781			1.128	1.7655	2.2355	1.074	1.444	0.807		2.24	3.53	2.19	6	6	FALSE	TRUE
O75874	Isocitrate dehydrogenase [NADP] cytoplasmic OS=Homo sapiens GN=IDH1 PE=1 SV=2 - [IDHC_HUMAN]	0.573	1.108	0.832333	1.04267	1.681	1.128	0.947	0.621	0.699	0.727	0.936	0.83	0.967	0.504	0.634	0.83	1.095	3.56	0	2.28	8	8	FALSE	TRUE
O75888-2	Isoform Beta of Tumor necrosis factor ligand superfamily member 13 OS=Homo sapiens GN=TNFSF13 - [TNF13_HUMAN]	1.5745	0.974	1.2105	1.0545	0.782	1.3205	1.009	1.225	1.526	1.47	0.84	1.5255	0.84	1.082	1.1115	1.029	4	4.46	6.505	3.675	8	8	FALSE	TRUE
O95274	Ly6/PLAUR domain-containing protein 3 OS=Homo sapiens GN=LYPD3 PE=1 SV=2 - [LYPD3_HUMAN]	1.013	0.928				1.45533	1.47933	1.07967	1.238	0.853		1.64233	1.88167	1.11867	1.12533	0.94	0		3.15	1.12667	5	7	FALSE	TRUE
O95969	Secretoglobin family 1D member 2 OS=Homo sapiens GN=SCGB1D2 PE=2 SV=1 - [SG1D2_HUMAN]			2.149	0.868667	0.632667	0.771333	1.94333	1.481			1.12567	6.22167	5.798	1.408	1.124	1.382		2.06	7.88	4.4	6	6	FALSE	TRUE
P00338	L-lactate dehydrogenase A chain OS=Homo sapiens GN=LDHA PE=1 SV=2 - [LDHA_HUMAN]	0.6905	0.8765	0.904333	0.670667	1.969	1.344	0.776	0.527	0.6595	0.798	0.766667	0.932667	0.62	0.639667	0.680667	0.662	5.32333	13.0133	7.25667	7.38667	8	8	FALSE	TRUE
P00450	Ceruloplasmin OS=Homo sapiens GN=CP PE=1 SV=1 - [CERU_HUMAN]	0.957667	1.09033	1.13867	0.971667	0.726333	1.06	1.13933	1.10267	0.886333	0.939	1.11067	1.47033	1.04767	1.03	1.111	0.891	15.7533	26.8067	45.3	25.8333	8	8	FALSE	TRUE
P00558	Phosphoglycerate kinase 1 OS=Homo sapiens GN=PGK1 PE=1 SV=3 - [PGK1_HUMAN]	0.558	0.796	0.86	0.921	2.023	1.124	0.781	0.825	0.727	0.489	0.825	0.677	0.678	0.804	0.685	0.828	10.58	38.71	9.85	14.74	8	8	FALSE	TRUE
P00558-2	Isoform 2 of Phosphoglycerate kinase 1 OS=Homo sapiens GN=PGK1 - [PGK1_HUMAN]	0.563	0.837	0.829	0.975	1.9735	1.005	0.6565	0.789	0.661	0.627	0.913	0.6015	0.557	0.914	0.7735	0.873	7.51	25.985	4.105	6.095	8	8	FALSE	TRUE
P00709	Alpha-lactalbumin OS=Homo sapiens GN=LALBA PE=1 SV=1 - [LALBA_HUMAN]	0.721	0.99	0.617333	1.24733	1.00667	0.768	0.984333	1.25533	1.15867	0.922	1.24467	0.592667	0.930333	1.194	0.800667	1.31033	1493.82	1801.37	1520.6	1695.44	8	8	FALSE	TRUE
P00738	Haptoglobin OS=Homo sapiens GN=HP PE=1 SV=1 - [HPT_HUMAN]	1.084	0.565333	0.506	0.766	0.664	1.17067	2.05533	0.816333	0.620667	0.446667	1.625	0.922333	1.15067	1.61933	1.06833	0.744667	88.9933	118.627	178.723	136.63	8	8	FALSE	TRUE
P00747	Plasminogen OS=Homo sapiens GN=PLG PE=1 SV=2 - [PLMN_HUMAN]	0.983	1.013	0.964	0.951667	0.923667	1	1.21167	1.155	0.7245	1.0625	0.922667	1.24967	0.969333	1.195	1.062	1.01467	2.785	2.81667	5.2	6.41	8	8	FALSE	TRUE
P00751	Complement factor B OS=Homo sapiens GN=CFB PE=1 SV=2 - [CFAB_HUMAN]	0.745333	1.06233	0.849667	1.11033	1.25967	1.003	1.17267	0.934	0.926333	0.820333	1.17867	1.005	0.863667	1.05167	1.03033	1.05567	21.2	38.2	34.7067	33.1533	8	8	FALSE	TRUE
P01008	Antithrombin-III OS=Homo sapiens GN=SERPINC1 PE=1 SV=1 - [ANT3_HUMAN]	1.114	0.947	0.633333	0.981333	1.194	0.79	1.098	0.838	0.659	1.019	1.03233	0.854333	0.578667	0.936	0.9725	1.179	1.77	1.58333	0.67	1.04	8	8	FALSE	TRUE
P01009	Alpha-1-antitrypsin OS=Homo sapiens GN=SERPINA1 PE=1 SV=3 - [A1AT_HUMAN]	1.26033	1.02367	0.655333	1.18133	0.701333	0.768667	1.17767	1.26933	0.818333	1.02633	1.043	0.66	0.827	1.05333	0.817	1.26933	87.4767	94.5567	91.4433	87.59	8	8	FALSE	TRUE
P01011	Alpha-1-antichymotrypsin OS=Homo sapiens GN=SERPINA3 PE=1 SV=2 - [AACT_HUMAN]	1.368	1.602	0.509	1.25167	0.553	0.718333	1.849	0.69	0.387667	0.612	1.55233	0.439667	0.653	0.837	0.638	0.688667	175.077	277.713	251.393	271.157	8	8	FALSE	TRUE
P01023	Alpha-2-macroglobulin OS=Homo sapiens GN=A2M PE=1 SV=3 - [A2MG_HUMAN]	0.864333	0.993333	1.0595	1.303	0.9215			1.115	0.89	1.494	1.16			0.921333	0.811333	1.04167	4.22	4.05		2.63667	6	6	FALSE	TRUE
P01024	Complement C3 OS=Homo sapiens GN=C3 PE=1 SV=2 - [CO3_HUMAN]	1.02267	1.20767	1.75333	1.24367	0.641	1.11833	1.06933	0.776	1.22567	1.213	1.04133	1.50967	0.946	1.02167	1.06333	1.003	436.457	567.9	565.18	466.96	8	8	FALSE	TRUE
P01034	Cystatin-C OS=Homo sapiens GN=CST3 PE=1 SV=1 - [CYTC_HUMAN]	1.00333	0.809667	0.641333	1.49767	0.774333	0.988333	1.07633	0.978	0.88	1.64233	1.027	1.27467	1.26833	1.10233	1.45567	0.968	75.71	110.66	112.95	97.24	8	8	FALSE	TRUE
P01042-2	Isoform LMW of Kininogen-1 OS=Homo sapiens GN=KNG1 - [KNG1_HUMAN]	0.997667	1.089	0.773333	1.052	0.960333	0.997667	1.14667	0.889333	0.914333	1.07933	0.960667	1.369	0.819333	1.05667	0.927333	1.114	18.3267	20.4167	28.4433	14.24	8	8	FALSE	TRUE
P01133-3	Isoform 3 of Pro-epidermal growth factor OS=Homo sapiens GN=EGF - [EGF_HUMAN]	1.0855	0.989	0.94	1.07867	0.886	0.825333	1.07	1.15133	1.0685	1.453	1.05033	0.860667	1.14667	1.15033	1.18333	1.23933	15.99	11.2733	12.9167	10.0067	8	8	FALSE	TRUE
P01591	Immunoglobulin J chain OS=Homo sapiens GN=IGJ PE=1 SV=4 - [IGJ_HUMAN]	1.03933	1.146	1.367	1.23033	0.476333	0.961333	1.05167	1.16567	1.19	1.21933	1.09533	1.134	1.84733	1.065	1.398	0.884333	237.58	204.83	276.783	212.177	8	8	FALSE	TRUE
P01594	Ig kappa chain V-I region AU OS=Homo sapiens PE=1 SV=1 - [KV102_HUMAN]			1.062	1.273	0.6675	1.349	0.8585	1.268			1.402	0.726	0.9365	1.18	0.8135	1.1875	44.505	43.945	68.605	49.25	6	6	FALSE	TRUE
P01598	Ig kappa chain V-I region EU OS=Homo sapiens PE=1 SV=1 - [KV106_HUMAN]	1.014	1.024	1.15533	1.522	0.707667	0.950667	1.16633	1.03033	0.971	1.01933	0.895667	0.83	1.13633	1.108	1.11233	1.05133	21.87	25.94	33.4567	23.17	8	8	FALSE	TRUE
P01604	Ig kappa chain V-I region Kue OS=Homo sapiens PE=1 SV=1 - [KV112_HUMAN]	1.11733	2.475	0.943	1.063	0.539	0.574333	0.616667	0.874667	0.735	1.12933	0.957	0.812333	0.71	0.616	1.05467	0.624333	3.10333	2.26	3.76	2.10333	8	8	FALSE	TRUE
P01605	Ig kappa chain V-I region Lay OS=Homo sapiens PE=1 SV=1 - [KV113_HUMAN]	1.124	1.524	0.7385	0.769	1.0875	1.038	1.0085	1.1845	0.909	1.096	0.8935	0.816	0.8725	1.043	1.0125	0.875	8.565	5.29333	3.09333	6.03	8	8	FALSE	TRUE
P01608	Ig kappa chain V-I region Roy OS=Homo sapiens PE=1 SV=1 - [KV116_HUMAN]	0.7255	0.7695	1.58133	1.48933	0.333667	0.896333	1.14933	1.21533	1.715	1.8965	1.189	0.941667	3.57	1.01933	1.79467	1.23067	46.94	49.0233	70.4467	58.19	8	8	FALSE	TRUE
P01611	Ig kappa chain V-I region Wes OS=Homo sapiens PE=1 SV=1 - [KV119_HUMAN]	1.6035	0.9765	0.9415	1.0115	0.886	1.06967	1.17967	0.95	1.411	0.9395	0.888	1.23133	1.59767	1.13	1.31767	0.972667	2.88	2.65	16.05	18.7567	8	8	FALSE	TRUE
P01613	Ig kappa chain V-I region Ni OS=Homo sapiens PE=1 SV=1 - [KV121_HUMAN]	1.04933	1.04633	1.243	0.9555	0.7985	0.956	0.995	0.979333	1.08567	1.08933	0.964	1.17667	1.25133	0.926	1.09833	0.988667	12.89	9.18667	20.3967	9	8	8	FALSE	TRUE
P01615	Ig kappa chain V-II region FR OS=Homo sapiens PE=1 SV=1 - [KV202_HUMAN]	1.5115	0.957	1.333	0.843	0.713	1.31	0.846	1.29133	1.575	1.2055	0.809	0.842	0.761	1.083	2.91033	1.016	1.975	3.045	0.97	1.37	8	8	FALSE	TRUE
P01619	Ig kappa chain V-III region B6 OS=Homo sapiens PE=1 SV=1 - [KV301_HUMAN]	0.983667	1.09467	1.71333	1.18033	0.756	0.953667	0.942667	1.29667	1.34	1.01167	1.414	1.048	1.265	1.257	1.21067	0.983333	4.94333	4.61	4.04	6.39	8	8	FALSE	TRUE
P01620	Ig kappa chain V-III region SIE OS=Homo sapiens PE=1 SV=1 - [KV302_HUMAN]	0.471	0.8345	1.5955	1.3155	0.78	1.2145	0.991	1.46633	1.412	1.016	0.877	1.6915	1.161	0.833	1.45567	0.997333	54.31	74.1067	63.6167	73.2267	8	8	FALSE	TRUE
P01621	Ig kappa chain V-III region NG9 (Fragment) OS=Homo sapiens PE=1 SV=1 - [KV303_HUMAN]			1.45	1.301	0.742667	0.852	1.363	1.1675			1.045	0.86	1.488	1.6675	1.0475	0.8365	4.47	17.2867	12.9533	7.25667	6	6	FALSE	TRUE
P01624	Ig kappa chain V-III region POM OS=Homo sapiens PE=1 SV=1 - [KV306_HUMAN]	1.1265	1.27133	1.21933	1.13133	0.916667	0.957	0.913	1.082	1.47567	1.251	0.887333	1.039	1.098	1	1.037	1.054	13.6367	8.01	8.33	11.445	8	8	FALSE	TRUE
P01625	Ig kappa chain V-IV region Len OS=Homo sapiens PE=1 SV=2 - [KV402_HUMAN]	1.12933	1.121	1.317	1.13	0.956333	1.079	1.12267	1.01167	1.361	1.25167	0.89	1.04967	1.37533	0.99	1.00467	1.072	22.11	20.9567	31.7767	17.72	8	8	FALSE	TRUE
P01699	Ig lambda chain V-I region VOR OS=Homo sapiens PE=1 SV=1 - [LV101_HUMAN]	0.474	0.872	1.03067	2.047	0.714	0.558333	1.002		1.016	0.9555	1.333	0.597667	1.33333				0.92	0.733333	0		7	5	FALSE	TRUE
P01702	Ig lambda chain V-I region NIG-64 OS=Homo sapiens PE=1 SV=1 - [LV104_HUMAN]	1.22	1.219	1.9515	1.195	0.515	0.789	1.393	1.144	0.924	0.935	0.9615	1.246	0.898	0.7345	1.223	0.93	1.365	2.9	0	1.01	8	8	FALSE	TRUE
P01703	Ig lambda chain V-I region NEWM OS=Homo sapiens PE=1 SV=1 - [LV105_HUMAN]	0.722	1.30633	0.983333	1.134	0.672	0.57	1.1005	1.2425	0.975333	0.900667	1.04033	1.345	1.4345	0.7525	1.0565	0.599	3.31667	1.27667	1.72	1.79	8	8	FALSE	TRUE
P01705	Ig lambda chain V-II region NEI OS=Homo sapiens PE=1 SV=1 - [LV202_HUMAN]	0.94	1.163	0.8845	1.0375	0.7905	0.683	1.062	1.243	0.956	0.999	1.082	1.049	3.599	0.751	0.913	0.729	0	0	1.6	0	8	8	FALSE	TRUE
P01714	Ig lambda chain V-III region SH OS=Homo sapiens PE=1 SV=1 - [LV301_HUMAN]	0.815667	0.942	1.569	1.133	0.629667	0.778	1.28833	1.42533	1.31933	1.21633	1.21533	0.877	1.48533	0.727667	1.036	0.935667	20.59	20.76	18.5967	11.18	8	8	FALSE	TRUE
P01717	Ig lambda chain V-IV region Hil OS=Homo sapiens PE=1 SV=1 - [LV403_HUMAN]	0.870333	0.96	0.935	1.23633	0.548333	0.701667	0.884333	1.48367	1.10567	1.09933	0.753333	0.661	1.13367	1.31267	0.795	0.905	12.3367	9.44667	10.7967	11.47	8	8	FALSE	TRUE
P01763	Ig heavy chain V-III region WEA OS=Homo sapiens PE=1 SV=1 - [HV302_HUMAN]			2.07	1.446	0.616	0.684	1.364	0.935			0.902	0.9055	0.942	1.471	0.971	1.009	17.65	11.14	12.935	10.595	6	6	FALSE	TRUE
P01765	Ig heavy chain V-III region TIL OS=Homo sapiens PE=1 SV=1 - [HV304_HUMAN]	0.491	1.326	1.50933	1.61567	0.508667	0.883667	0.791667	1.05733	0.917	0.801667	0.58	1.14533	1.074	0.859333	0.907	0.718333	50.46	42.63	39.66	42.9833	8	8	FALSE	TRUE
P01766	Ig heavy chain V-III region BRO OS=Homo sapiens PE=1 SV=1 - [HV305_HUMAN]	1.119	1.3715	1.2615	1.291	0.6435	0.945333	0.906333		1.0165	0.88	1.3835	1.12633	1.258				91.9167	76.1967	80.49	63.45	7	5	FALSE	TRUE
P01767	Ig heavy chain V-III region BUT OS=Homo sapiens PE=1 SV=1 - [HV306_HUMAN]	0.896	1.13	1.23867	1.17267	1.25567	0.960667	1.11667	1.03933	0.994	1.026	1.198	1.02667	1.20267	1.20033	1.184	1.06433	20.0633	14.17	17.1067	15.1467	8	8	FALSE	TRUE
P01768	Ig heavy chain V-III region CAM OS=Homo sapiens PE=1 SV=1 - [HV307_HUMAN]	1.0375	1.205	1.40133	1.368	0.537667	0.913	0.906	1.111	1.4135	0.8575	1.129	1.1655	1.1515	0.733	1.083	0.706	0	3.62667	2.8	0	8	8	FALSE	TRUE
P01773	Ig heavy chain V-III region BUR OS=Homo sapiens PE=1 SV=1 - [HV312_HUMAN]			1.25067	1.45867	0.740667	0.936	0.9365	0.876			0.925333	0.9005	1.31	0.64	1.1375	0.513		1.33667	0	0	6	6	FALSE	TRUE
P01779	Ig heavy chain V-III region TUR OS=Homo sapiens PE=1 SV=1 - [HV318_HUMAN]	0.394667	0.933667	1.205	1.45	0.874	0.972333	1.12667	1.047	1.00133	1.07067	0.8485	0.781333	1.542	1.14	1.349	0.6765	45.31	33.2767	28.6067	27.2567	8	8	FALSE	TRUE
P01780	Ig heavy chain V-III region JON OS=Homo sapiens PE=1 SV=1 - [HV319_HUMAN]	0.903	1.658	1.08933	0.900667	0.511333	0.628667	0.735	0.768333	0.723333	0.996333	0.777667	0.692333	0.952333	0.827667	1.03433	2.694	6.42667	5.08	6.96333	11.0833	8	8	FALSE	TRUE
P01781	Ig heavy chain V-III region GAL OS=Homo sapiens PE=1 SV=1 - [HV320_HUMAN]	1.06133	0.932667	1.348	1.284	0.684333	0.964333	0.968333	1.469	1.00333	0.976667	1.14867	0.908	1.14767	1.316	1.44	0.946	26.7833	17.2567	17.8633	12.77	8	8	FALSE	TRUE
P01824	Ig heavy chain V-II region WAH OS=Homo sapiens PE=1 SV=1 - [HV206_HUMAN]	1.0245	0.9875	1.22233	1.027	0.969667	0.871667	1.272	1.1855	0.9145	1.125	1.25133	1.05133	1.791	0.7925	0.902	0.9285	3.15	1.91	2.99667	0.815	8	8	FALSE	TRUE
P01833	Polymeric immunoglobulin receptor OS=Homo sapiens GN=PIGR PE=1 SV=4 - [PIGR_HUMAN]	1.33267	1.12067	1.20433	1.1	0.543	0.836	1.089	1.15733	1.22833	1.38833	1.09233	1.34333	1.445	1.20167	1.105	1.05533	1683.66	1770.14	1881.08	1891.11	8	8	FALSE	TRUE
P01859	Ig gamma-2 chain C region OS=Homo sapiens GN=IGHG2 PE=1 SV=2 - [IGHG2_HUMAN]	0.821	0.967333	0.716333	1.75767	0.809333	1.02533	1.14833	0.984667	0.640333	0.739333	0.843	1.295	0.798333	0.522667	0.918333	0.47	67.1133	93.8933	89.5067	47.0333	8	8	FALSE	TRUE
P01861	Ig gamma-4 chain C region OS=Homo sapiens GN=IGHG4 PE=1 SV=1 - [IGHG4_HUMAN]	1.262	1.3305	0.858333	1.16067	0.850667	0.882333	0.917667	1.008	0.816	0.8475	1.54667	1.13533	0.919	0.805	1.296	0.8765	45.8067	72.7667	64.6367	44.58	8	8	FALSE	TRUE
P01876	Ig alpha-1 chain C region OS=Homo sapiens GN=IGHA1 PE=1 SV=2 - [IGHA1_HUMAN]	0.834	0.802333	1.391	1.181	0.508333	1.03433	1.24233	1.41	1.14267	1.249	1.17467	1.13333	2.03333	0.975333	1.36333	0.934	1249.37	1286.29	1312.07	1164.13	8	8	FALSE	TRUE
P01877	Ig alpha-2 chain C region OS=Homo sapiens GN=IGHA2 PE=1 SV=3 - [IGHA2_HUMAN]	0.645333	0.850667	2.165	0.56	0.618	2.059	1.21867	0.711	1.31733	1.348	0.637333	1.25633	1.94333	1.96733	1.69267	0.992333	1046.04	1038.83	1114.79	1008.96	8	8	FALSE	TRUE
P02462-2	Isoform 2 of Collagen alpha-1(IV) chain OS=Homo sapiens GN=COL4A1 - [CO4A1_HUMAN]	1.1025	1.0535	1.304	1.451	0.681	1.053	1.097		1.105	0.7955	1.019	1.0065	0.979				1.1	2.35	0		7	5	FALSE	TRUE
P02647	Apolipoprotein A-I OS=Homo sapiens GN=APOA1 PE=1 SV=1 - [APOA1_HUMAN]	1.077	0.915667	0.656	1.10167	0.955333	0.972667	1.32467	0.949	0.759	0.987333	0.935667	0.857333	0.779333	0.861333	0.742333	0.765333	107.457	122.907	121.643	105.743	8	8	FALSE	TRUE
P02649	Apolipoprotein E OS=Homo sapiens GN=APOE PE=1 SV=1 - [APOE_HUMAN]	0.945333	0.967333	0.672	0.901333	1.119	0.984333	1.19133	0.949667	1.13267	1.02067	0.821667	0.893333	0.924667	0.948667	0.870667	0.922667	20.57	25.0167	26.1533	14.01	8	8	FALSE	TRUE
P02671-2	Isoform 2 of Fibrinogen alpha chain OS=Homo sapiens GN=FGA - [FIBA_HUMAN]	1.002	1.0755	0.618	1.04233	0.654	0.996	1.32333	1.139	0.768	1.052	0.809333	0.92	1.00767	1.12533	0.911667	0.906	0.99	3.12	5.99667	5.59	8	8	FALSE	TRUE
P02675	Fibrinogen beta chain OS=Homo sapiens GN=FGB PE=1 SV=2 - [FIBB_HUMAN]	0.897	1.125	0.914	0.807	1.038	1.039	1.462	0.993	0.7355	0.9165	1.177	1.1545	1.031	1.0025	0.845	0.644	0	0	1.02	1.235	8	8	FALSE	TRUE
P02679-2	Isoform Gamma-A of Fibrinogen gamma chain OS=Homo sapiens GN=FGG - [FIBG_HUMAN]	0.985	1.0945	1.204	0.838	0.885	1.027	1.21667	0.934333	0.8525	1.053	0.892	1.14233	0.858667	0.811	0.986333	0.882667	2.24	2.46	6.17	0	8	8	FALSE	TRUE
P02741-2	Isoform 2 of C-reactive protein OS=Homo sapiens GN=CRP - [CRP_HUMAN]			1.074	0.87	0.423	1.172	1.147	1.275			0.677	0.782	1.309	1.156	1.3665	1.067		0	2.35	0	6	6	FALSE	TRUE
P02748	Complement component C9 OS=Homo sapiens GN=C9 PE=1 SV=2 - [CO9_HUMAN]	1.06367	0.972	0.8685	1.032	0.9425	0.989	1.137	0.873333	0.926333	1.12967	1.0795	1.45967	1.42733	0.744333	1.12	1.066	0.73	1.61	3.08667	1.99333	8	8	FALSE	TRUE
P02749	Beta-2-glycoprotein 1 OS=Homo sapiens GN=APOH PE=1 SV=3 - [APOH_HUMAN]	1.01333	0.945333	0.792333	0.956667	0.782333	1.11367	1.132	0.963	0.963	0.959	0.736333	1.141	0.926	1.18467	1.06533	0.922667	5.76	5.72667	7.59333	3.37	8	8	FALSE	TRUE
P02750	Leucine-rich alpha-2-glycoprotein OS=Homo sapiens GN=LRG1 PE=1 SV=2 - [A2GL_HUMAN]	0.848667	1.262	0.806667	0.927	0.484	1.319	1.314	0.953	0.758333	0.847	0.728	0.96	0.993667	1.28667	1.043	0.882333	136.023	102.42	158.177	150.39	8	8	FALSE	TRUE
P02751-12	Isoform 12 of Fibronectin OS=Homo sapiens GN=FN1 - [FINC_HUMAN]	1.388	0.862	0.939	1.392	1.109	1.165	0.852		1	0.904	1	1.234	0.949				0	0	2.15		7	5	FALSE	TRUE
P02760	Protein AMBP OS=Homo sapiens GN=AMBP PE=1 SV=1 - [AMBP_HUMAN]	0.991333	1.16433	0.947667	1.06767	0.766667	0.965	1.17133	1.17567	1.04667	1.16133	1.121	1.26333	1.001	1.13833	0.854	1.101	2.24333	4.04333	4.25667	0.733333	8	8	FALSE	TRUE
P02763	Alpha-1-acid glycoprotein 1 OS=Homo sapiens GN=ORM1 PE=1 SV=1 - [A1AG1_HUMAN]	0.819	1.07533	0.698667	1.032	0.789667	1.052	1.39367	0.872	0.885	1.052	0.697667	1.151	1.21767	1.00833	0.896333	1.06367	13.72	16.5367	9.16667	10.8133	8	8	FALSE	TRUE
P02765	Alpha-2-HS-glycoprotein OS=Homo sapiens GN=AHSG PE=1 SV=1 - [FETUA_HUMAN]	0.996333	1.01833	0.712667	1.005	1.02467	1.00633	1.112	0.997	0.883	1.186	0.850333	1.08967	1.023	0.973	0.944	0.951667	34.2733	34.58	34.9	37.92	8	8	FALSE	TRUE
P02766	Transthyretin OS=Homo sapiens GN=TTR PE=1 SV=1 - [TTHY_HUMAN]	0.673	0.936	1.0815	0.83	1.193	1.236	1.19233	1.05167	1.053	0.83	1.035	1.14433	1.24633	1.32967	0.993667	0.977667	4.64	3.19	5.31333	2.71667	8	8	FALSE	TRUE
P02768	Serum albumin OS=Homo sapiens GN=ALB PE=1 SV=2 - [ALBU_HUMAN]	0.830333	0.828667	0.686667	0.960667	1.206	0.935333	1.151	0.963333	0.715667	0.998	0.954333	1.58233	1.10167	0.957667	0.599333	0.860667	1301.82	1630.28	1710.87	1449.41	8	8	FALSE	TRUE
P02774	Vitamin D-binding protein OS=Homo sapiens GN=GC PE=1 SV=1 - [VTDB_HUMAN]	1.394	1.028	1.2175	0.684	0.7155			0.594	0.834	1.141	0.8415			0.655	0.909	0.261	69.7567	87.65	100.37	73.5733	6	6	FALSE	TRUE
P02787	Serotransferrin OS=Homo sapiens GN=TF PE=1 SV=3 - [TRFE_HUMAN]	0.876667	1.121	0.880333	0.878333	0.808333	1.18633	1.28267	0.87	1.015	0.882333	0.972667	1.36167	1.202	1.347	1.101	1.007	155.613	207.787	278.797	216.137	8	8	FALSE	TRUE
P02788	Lactotransferrin OS=Homo sapiens GN=LTF PE=1 SV=6 - [TRFL_HUMAN]	0.932	0.991	1.029	1.046	0.669667	0.983333	1.228	1.22133	1.27467	0.912333	1.19133	0.980333	0.910333	1.439	1.01933	1.245	5345.44	5716.75	5878.91	6080.65	8	8	FALSE	TRUE
P02790	Hemopexin OS=Homo sapiens GN=HPX PE=1 SV=2 - [HEMO_HUMAN]	0.797333	0.804	0.796667	0.914	1.21	0.991333	1.18767	0.7315	1.002	1.00567	0.768667	1.18033	1.01267	0.962	0.746	0.901	11.96	22.9833	17.0433	6.125	8	8	FALSE	TRUE
P03950	Angiogenin OS=Homo sapiens GN=ANG PE=1 SV=1 - [ANGI_HUMAN]	0.763	1.031				1.329	1.195	1.451	1.068	0.926		1.111	1.233	1.879	1.229	1.142	0		0	0	5	7	FALSE	TRUE
P03973	Antileukoproteinase OS=Homo sapiens GN=SLPI PE=1 SV=2 - [SLPI_HUMAN]	0.832	0.914667	3.17	1.271	0.801333	1.08267	1.13133	0.976	1.313	0.976667	1.68467	1.92067	1.63133	1.155	1.2755	0.9465	0.603333	5.75667	5.96	5.09	8	8	FALSE	TRUE
P04003	C4b-binding protein alpha chain OS=Homo sapiens GN=C4BPA PE=1 SV=2 - [C4BPA_HUMAN]	0.617	0.662	0.956333	0.952667	0.705667	1.47133	1.777	0.832333	0.9065	1.0885	1.60333	1.691	1.33233	2.09867	1.02833	0.962333	5.8	12.45	23.2467	10.4367	8	8	FALSE	TRUE
P04004	Vitronectin OS=Homo sapiens GN=VTN PE=1 SV=1 - [VTNC_HUMAN]	0.954	0.946667	0.895667	0.961667	0.779333	1.139	1.18333	1.02933	0.906	1.22233	1.01567	1.322	1.07	1.11933	1.18767	0.968667	25.6467	22.4967	27.6433	18.9933	8	8	FALSE	TRUE
P04075	Fructose-bisphosphate aldolase A OS=Homo sapiens GN=ALDOA PE=1 SV=2 - [ALDOA_HUMAN]	0.560667	0.822667	0.848667	1.00633	1.80733	0.984333	0.827333	0.745667	0.705667	0.620667	0.874667	0.530667	0.618	0.697	0.844667	0.921	14.4467	52.5233	27.09	27.8033	8	8	FALSE	TRUE
P04114	Apolipoprotein B-100 OS=Homo sapiens GN=APOB PE=1 SV=2 - [APOB_HUMAN]	0.814	1.0015	0.5565	0.898	0.629	1.3165	1.267	1.2905	1.129	1.135	0.747	0.8685	0.8775	1.1915	0.8495	0.8175	22.35	7.075	29.835	24.8	8	8	FALSE	TRUE
P04208	Ig lambda chain V-I region WAH OS=Homo sapiens PE=1 SV=1 - [LV106_HUMAN]	1.152	1.19233	1.52733	1.07767	0.614	0.842	1.199	1.234	1.14967	1.134	0.695667	2.12833	1.61967	0.755667	1.754	1.06833	17.2133	26.7467	20.59	25.61	8	8	FALSE	TRUE
P04217	Alpha-1B-glycoprotein OS=Homo sapiens GN=A1BG PE=1 SV=4 - [A1BG_HUMAN]	1.16767	1.05	1.004	0.946	0.946667	0.963	1.05333	1.07467	1.04467	1.08667	1.024	1.21033	1.00767	1.13533	1.01	0.997333	16.79	21.2533	16.5933	14.67	8	8	FALSE	TRUE
P04220	Ig mu heavy chain disease protein OS=Homo sapiens PE=1 SV=1 - [MUCB_HUMAN]	0.497	3.042	1.3125	0.5755	0.3815	0.367	0.509	0.485	0.633	0.836	0.4245	0.5735	0.809	0.383	0.847	0.7185	251.58	174.85	128.707	178.287	8	8	FALSE	TRUE
P04233	HLA class II histocompatibility antigen gamma chain OS=Homo sapiens GN=CD74 PE=1 SV=3 - [HG2A_HUMAN]	0.975	0.848	1.47	1.153	0.654	0.716	1.157	1.219	0.841	0.972	1.206	1.206	0.947	1.109	0.878	1.14	1.84	2.57	4.38	2.84	8	8	FALSE	TRUE
P04233-2	Isoform 2 of HLA class II histocompatibility antigen gamma chain OS=Homo sapiens GN=CD74 - [HG2A_HUMAN]			1.573	1.261	0.285	0.8105	1.115	1.2615			1.183	1.2765	0.8915	1.144	0.8835	1.1675		2.27	4.765	2.305	6	6	FALSE	TRUE
P04264	Keratin, type II cytoskeletal 1 OS=Homo sapiens GN=KRT1 PE=1 SV=6 - [K2C1_HUMAN]	0.837667	0.714	0.616667	0.457	0.501333	0.807	1.18733	1.07833	0.588	0.633	0.622667	1.43233	1.041	0.804333	0.966667	1.319	10.13	7.90667	4.91333	6.34	8	8	FALSE	TRUE
P04406	Glyceraldehyde-3-phosphate dehydrogenase OS=Homo sapiens GN=GAPDH PE=1 SV=3 - [G3P_HUMAN]	0.552333	0.786	0.762	1.06967	2.01367	1.08733	0.792667	0.65	0.704	0.572667	0.831	0.496333	0.538333	0.578667	0.682333	0.726	32.0967	110.943	65.1633	40.6967	8	8	FALSE	TRUE
P04430	Ig kappa chain V-I region BAN OS=Homo sapiens PE=1 SV=1 - [KV122_HUMAN]	0.909	0.837	1.13367	1.00567	0.758667	1.3385	0.8715	0.884	0.615	0.565	1.10133	0.8705	1.0945	0.9435	0.9625	0.8135	1.68	7.80333	2.99	2.925	8	8	FALSE	TRUE
P04438	Ig heavy chain V-II region SESS OS=Homo sapiens PE=2 SV=1 - [HV208_HUMAN]	2.22867	0.523333	1.02	0.911	1.155	0.453	0.758	1.158	1.359	0.766	0.774	0.737667	1.07467	1.468	0.7125	1.1435	3.41	5.03667	2.84667	1.665	8	8	FALSE	TRUE
P04745	Alpha-amylase 1 OS=Homo sapiens GN=AMY1A PE=1 SV=2 - [AMY1_HUMAN]	1.50267	0.986333	0.802667	0.709	0.580333	0.802333	0.846333	1.21067	1.05667	0.840333	0.701333	1.23033	1.21067	1.18833	1.00833	1.79133	65.0967	59.5067	87.8667	109.15	8	8	FALSE	TRUE
P05067-7	Isoform L-APP733 of Amyloid beta A4 protein OS=Homo sapiens GN=APP - [A4_HUMAN]	1.204	1.105	0.984	0.895	0.815	0.999	1.205	0.97	1.065	1.191	1.153	1.003	0.991	0.997	0.864	0.975	35.73	21.52	32.07	25.63	8	8	FALSE	TRUE
P05090	Apolipoprotein D OS=Homo sapiens GN=APOD PE=1 SV=1 - [APOD_HUMAN]	1.80833	0.659333	0.897	1.585	0.596667	1.27267	0.847333	0.742667	0.634	0.678	1.25	0.974333	0.82	1.019	1.117	0.441	19.3133	33.6333	35.3733	26.8267	8	8	FALSE	TRUE
P05155-2	Isoform 2 of Plasma protease C1 inhibitor OS=Homo sapiens GN=SERPING1 - [IC1_HUMAN]	0.7975	1.0805	0.811	1.11033	0.984667	0.915	1.31867	0.898	0.944	1.182	1.12933	0.783	1.24567	1.009	0.819333	1.16067	6.71	7.56	4.59	3.78	8	8	FALSE	TRUE
P05164-2	Isoform H14 of Myeloperoxidase OS=Homo sapiens GN=MPO - [PERM_HUMAN]	0.928333	0.707667	0.947667	0.775333	1.10467	1.583	0.879333	0.728667	0.922333	0.717667	0.879333	1.10367	1.01533	0.999333	1.11	0.854667	5.50333	9.84333	9.37667	1.76333	8	8	FALSE	TRUE
P05198	Eukaryotic translation initiation factor 2 subunit 1 OS=Homo sapiens GN=EIF2S1 PE=1 SV=3 - [IF2A_HUMAN]			1.74867	0.974333	1.52367	1.086	1.05	0.949			1.01567	1.414	1.143	1.151	1.013	0.915		4.09667	2	0	6	6	FALSE	TRUE
P05386	60S acidic ribosomal protein P1 OS=Homo sapiens GN=RPLP1 PE=1 SV=1 - [RLA1_HUMAN]	0.611	0.801	0.9675	2.031	1.997	1.099	1.484	1.23	0.491	0.66	1.0895	0.51	1.101	1.393	1.04	1.494	1.27	2.255	0	2.7	8	8	FALSE	TRUE
P05814	Beta-casein OS=Homo sapiens GN=CSN2 PE=1 SV=4 - [CASB_HUMAN]	1.23333	0.879333	0.903	0.827	0.811	0.903333	1.10967	1.50367	1.09433	1.15367	1.20967	0.609	0.937667	1.12433	0.866333	1.589	881.173	875.2	755.61	966.85	8	8	FALSE	TRUE
P06241	Tyrosine-protein kinase Fyn OS=Homo sapiens GN=FYN PE=1 SV=3 - [FYN_HUMAN]				0.924	0.413	0.814	0.499	1.09			0.959	2.461	0.685	0.398	0.554	1.837		0	0	3.97	5	6	FALSE	TRUE
P06331	Ig heavy chain V-II region ARH-77 OS=Homo sapiens PE=4 SV=1 - [HV209_HUMAN]	1.014	1.573	1.454	1.23967	0.783667	0.630333	0.997333	1.13	1.163	0.8415	1.00033	1.49	1.042	0.6375	0.9855	0.896	13.1533	16.8	22.2133	16.8867	8	8	FALSE	TRUE
P06396	Gelsolin OS=Homo sapiens GN=GSN PE=1 SV=1 - [GELS_HUMAN]	0.617333	0.718333	0.763667	0.882333	1.69833	1.14133	0.931	0.792333	0.614	0.726333	1.14967	0.863	0.819	0.805333	0.768333	0.945333	6.49	28.23	18.86	6.51667	8	8	FALSE	TRUE
P06727	Apolipoprotein A-IV OS=Homo sapiens GN=APOA4 PE=1 SV=3 - [APOA4_HUMAN]	1.0475	0.8445	0.798333	0.87	1.34667	1.001	1.03	0.879667	0.8515	0.958	0.936	0.949667	0.66	0.896	0.597667	1.15133	10.115	8.70333	8.8	4.75	8	8	FALSE	TRUE
P06733	Alpha-enolase OS=Homo sapiens GN=ENO1 PE=1 SV=2 - [ENOA_HUMAN]	0.555667	1.18867	0.830333	1.106	1.694	0.900333	0.849333	0.848667	0.684333	0.574333	0.969	0.442333	0.451667	0.651333	0.807333	0.785	56.7333	159.06	80.7833	83.8067	8	8	FALSE	TRUE
P06858	Lipoprotein lipase OS=Homo sapiens GN=LPL PE=1 SV=1 - [LIPL_HUMAN]	1.22867	0.908	1.00633	0.754	0.47	1.28567	0.900667	1.39433	1.20067	1.28567	0.854667	0.857333	1.129	1.23067	1.14867	1.17667	115.283	91.51	103.113	115.093	8	8	FALSE	TRUE
P07195	L-lactate dehydrogenase B chain OS=Homo sapiens GN=LDHB PE=1 SV=2 - [LDHB_HUMAN]	0.513	0.958333	0.945	1.01633	2.05733	0.742667	0.879333	0.667	0.622667	0.555667	0.834667	0.653333	0.559667	0.480333	0.715667	0.685667	3.97	17.9133	6.42333	7.38667	8	8	FALSE	TRUE
P07237	Protein disulfide-isomerase OS=Homo sapiens GN=P4HB PE=1 SV=3 - [PDIA1_HUMAN]	0.899333	1.15633	0.971667	0.968333	1.227	0.860333	0.898667	0.924	0.802667	1.02833	0.998333	0.789	0.829667	1.029	1.01833	0.876667	3.64	11.4667	6.32333	5.91333	8	8	FALSE	TRUE
P07339	Cathepsin D OS=Homo sapiens GN=CTSD PE=1 SV=1 - [CATD_HUMAN]	0.925	1.32733	0.777	0.992333	0.734333	1.41767	1.16033	0.704667	0.756667	0.713333	1.01167	0.758667	0.704667	1.55567	0.702667	1.13667	9.49667	9.18333	13.7433	7.39	8	8	FALSE	TRUE
P07498	Kappa-casein OS=Homo sapiens GN=CSN3 PE=1 SV=3 - [CASK_HUMAN]	1.46233	1.01033	0.809333	0.838	0.815	0.733333	0.97	1.477	0.954	1.11	1.176	0.787667	1.115	1.12967	1.014	1.20167	292.743	287.89	316.18	382.36	8	8	FALSE	TRUE
P07602	Prosaposin OS=Homo sapiens GN=PSAP PE=1 SV=2 - [SAP_HUMAN]	0.866667	0.901667	1.02767	0.766	0.449667	1.232	1.521	0.718333	0.822	0.685333	1.06933	0.913333	1.06767	1.37	0.683333	1.3	50.29	52.55	72.3167	56.1967	8	8	FALSE	TRUE
P07686	Beta-hexosaminidase subunit beta OS=Homo sapiens GN=HEXB PE=1 SV=3 - [HEXB_HUMAN]	1.26	1.4465	0.79	1.182	0.9465	1.2775	1.062	0.909	0.881	1.008	0.8405	1.163	1.035	0.969	1.189	0.935	0	0.855	0	0	8	8	FALSE	TRUE
P07737	Profilin-1 OS=Homo sapiens GN=PFN1 PE=1 SV=2 - [PROF1_HUMAN]	0.940667	0.667	0.752667	0.704333	2.18867	1.40767	0.659	0.477333	0.500667	0.467667	0.738667	0.666	0.534	0.421	0.563333	0.533667	19.5333	63.07	30.0167	10.1867	8	8	FALSE	TRUE
P07858	Cathepsin B OS=Homo sapiens GN=CTSB PE=1 SV=3 - [CATB_HUMAN]	1.124	0.956	1.048	0.973667	0.735	1.14267	1.13733	0.935	1.049	1.038	1.28533	1.00733	0.955	1.257	0.922	1.18133	0	8.82667	7.74333	6.55333	8	8	FALSE	TRUE
P07900	Heat shock protein HSP 90-alpha OS=Homo sapiens GN=HSP90AA1 PE=1 SV=5 - [HS90A_HUMAN]	0.8115	1.089	0.931	1.07633	1.49167	0.838333	0.930333	0.881333	0.686	0.539	0.893	0.542	0.611667	0.642333	0.850667	0.864	6.695	48.8433	11.1167	15.1067	8	8	FALSE	TRUE
P07996	Thrombospondin-1 OS=Homo sapiens GN=THBS1 PE=1 SV=2 - [TSP1_HUMAN]	1.10933	1.001	1.774	0.786	0.838	1.01067	0.996333	1.152	1.46433	1.24667	1.09067	1.63533	2.065	1.68967	1.49633	0.962333	49.65	69.8233	93.0033	102.543	8	8	FALSE	TRUE
P08107	Heat shock 70 kDa protein 1A/1B OS=Homo sapiens GN=HSPA1A PE=1 SV=5 - [HSP71_HUMAN]			0.851	0.964	1.3785	1.023	0.849	0.9345			0.948	0.96	0.7825	0.7535	0.839	0.987	6.76	31.78	15.555	13.64	6	6	FALSE	TRUE
P08238	Heat shock protein HSP 90-beta OS=Homo sapiens GN=HSP90AB1 PE=1 SV=4 - [HS90B_HUMAN]	0.81	0.996	1.058	1.16133	1.227	0.92	0.849667	0.95	0.754	0.72	0.946667	0.757	0.685667	0.628667	0.944667	1.02033	5.44	37.61	10.2367	13.0967	8	8	FALSE	TRUE
P08246	Neutrophil elastase OS=Homo sapiens GN=ELANE PE=1 SV=1 - [ELNE_HUMAN]	1.0525	0.813	0.865667	0.498333	1.72467	1.7795	0.816	0.5575	0.8625	0.7255	0.707667	1.1115	0.894	0.509	1.1025	0.7995	4.15	5.11333	7.685	1.94	8	8	FALSE	TRUE
P08311	Cathepsin G OS=Homo sapiens GN=CTSG PE=1 SV=2 - [CATG_HUMAN]	0.4775	1.3435	1.021	0.931333	1.00767	1.105	1.033	0.924	1.037	1.3055	0.908333	1.504	1.30633	0.945	1.343	1.149	0	2.36333	2.58333	0	8	8	FALSE	TRUE
P08493	Matrix Gla protein OS=Homo sapiens GN=MGP PE=1 SV=2 - [MGP_HUMAN]	0.575	0.885	0.763333	1.027	0.444	0.960333	1.195	1.143	1.402	1.213	0.931	1.072	1.48067	1.28967	0.673667	1.073	2.59	4.33	4.8	4.2	8	8	FALSE	TRUE
P08571	Monocyte differentiation antigen CD14 OS=Homo sapiens GN=CD14 PE=1 SV=2 - [CD14_HUMAN]	0.830333	0.869	0.998667	0.88	0.826	1.02367	1.216	1.29133	1.22867	1.15933	1.23867	1.00333	1.18867	1.26733	1.003	1.16767	121.37	150.033	165.973	148.703	8	8	FALSE	TRUE
P08572	Collagen alpha-2(IV) chain OS=Homo sapiens GN=COL4A2 PE=1 SV=4 - [CO4A2_HUMAN]	1.032	1.046	1.451	1.074	0.692	1.02267	1.24067	1.01333	1.276	1.1075	1.02733	1.141	1.013	1.47633	0.922333	0.731	3.16	8.00667	3.99	4.44	8	8	FALSE	TRUE
P09467	Fructose-1,6-bisphosphatase 1 OS=Homo sapiens GN=FBP1 PE=1 SV=5 - [F16P1_HUMAN]	0.7215	0.8735	0.883333	1.109	1.89967	0.678	0.677	0.902	0.6335	0.452	1.25267	0.287	0.208	0.5005	1.12	0.909	1.17	3.57	0	0	8	8	FALSE	TRUE
P0C0L4	Complement C4-A OS=Homo sapiens GN=C4A PE=1 SV=2 - [CO4A_HUMAN]	0.523667	1.061	0.907667	1.872	0.905333	0.695333	0.809	0.929667	0.496	0.983667	2.18867	1.07233	1.05933	1.03433	0.780667	0.799333	272.573	580.997	418.17	411.687	8	8	FALSE	TRUE
P0C0L5	Complement C4-B OS=Homo sapiens GN=C4B PE=1 SV=2 - [CO4B_HUMAN]	0.476	0.590333	0.705667	1.70767	0.879	0.939333	1.47667	1.06467	0.606	0.328667	0.847333	0.943667	0.773	1.32533	0.865667	1.67867	269.667	574.89	414.607	413.117	8	8	FALSE	TRUE
P0DJI8	Serum amyloid A-1 protein OS=Homo sapiens GN=SAA1 PE=1 SV=1 - [SAA1_HUMAN]	0.982	1.175	1.06	1.178	0.748	1.035	1.39	0.997	1.06	1.118	1.255	1.097	1.485	1.372	1.148	1.522	5.51	6.01	4.56	4.8	8	8	FALSE	TRUE
P10451-5	Isoform 5 of Osteopontin OS=Homo sapiens GN=SPP1 - [OSTP_HUMAN]	0.706667	0.854667	0.811	1.30667	1.04233	1.091	1.14867	0.776	0.839	0.591	1.08567	0.679333	0.862	1.162	0.709667	1.14233	39.0233	139.7	87.1533	100.153	8	8	FALSE	TRUE
P10586-2	Isoform 2 of Receptor-type tyrosine-protein phosphatase F OS=Homo sapiens GN=PTPRF - [PTPRF_HUMAN]	0.862333	0.995333	1.17267	1.193	0.908	1.187	0.874667	1.1375	1.16067	0.997667	1.26267	1.405	0.813	1.61	1.2355	1.0575	2.51333	1.89333	2.77	0	8	8	FALSE	TRUE
P10643	Complement component C7 OS=Homo sapiens GN=C7 PE=1 SV=2 - [CO7_HUMAN]	0.879	1.37367	0.905667	1.05267	1.07733	1.4125	1.326	0.872	0.714	0.915667	1.06333	1.429	1.5795	1.18867	1.12133	1.01067	3.17667	5.12	3.125	1.37667	8	8	FALSE	TRUE
P10909-4	Isoform 4 of Clusterin OS=Homo sapiens GN=CLU - [CLUS_HUMAN]	1.12567	1.18033	1.127	0.790333	0.578333	1.03667	1.43267	1.152	0.985333	1.583	0.958667	1.39333	1.12333	1.20333	1.02633	0.835	565.14	551.26	675.24	543.267	8	8	FALSE	TRUE
P11021	78 kDa glucose-regulated protein OS=Homo sapiens GN=HSPA5 PE=1 SV=2 - [GRP78_HUMAN]	0.964	1.071	1.08333	0.993333	0.947667	0.895667	1.04733	0.906	1.3485	1.0445	1.219	0.758	0.925	1.05467	1.012	0.985333	5.86	19.7433	12.6467	12.2267	8	8	FALSE	TRUE
P11142	Heat shock cognate 71 kDa protein OS=Homo sapiens GN=HSPA8 PE=1 SV=1 - [HSP7C_HUMAN]	0.796	1.21633	0.945667	1.06567	1.33733	0.855	0.778667	0.944667	0.952333	0.747333	0.954333	0.510333	0.588667	0.807333	0.959333	0.884333	20.4367	56.6633	23.39	28.62	8	8	FALSE	TRUE
P12273	Prolactin-inducible protein OS=Homo sapiens GN=PIP PE=1 SV=1 - [PIP_HUMAN]	1.41733	0.77	2.88667	0.874333	0.436667	1.26833	1.21633	0.917	0.896667	1.424	1.44967	3.18567	2.82867	1.39867	1.222	0.782333	55.9267	53.1733	63.4967	41.4	8	8	FALSE	TRUE
P13497	Bone morphogenetic protein 1 OS=Homo sapiens GN=BMP1 PE=1 SV=2 - [BMP1_HUMAN]			1.143	0.882	0.892	1.032	1.18	1.059			0.912	0.9745	1.2705	1.087	1.131	1.3		0	2.16	0	6	6	FALSE	TRUE
P13639	Elongation factor 2 OS=Homo sapiens GN=EEF2 PE=1 SV=4 - [EF2_HUMAN]	0.698	0.9665	0.954333	1.126	1.77767	0.986667	0.909667	0.887667	0.7545	0.724	0.925667	0.451	0.573	0.692333	0.732	1.00133	1.905	17.1267	3.08667	1.80667	8	8	FALSE	TRUE
P13645	Keratin, type I cytoskeletal 10 OS=Homo sapiens GN=KRT10 PE=1 SV=6 - [K1C10_HUMAN]			1.0265	0.8085	1.0585	1.101	1.268	2.2935			0.863	2.722	1.321	1.0575	1.382	1.4015		0	2.075	1.26	6	6	FALSE	TRUE
P13796	Plastin-2 OS=Homo sapiens GN=LCP1 PE=1 SV=6 - [PLSL_HUMAN]	0.968	0.7045	0.951	0.993333	1.743	1.50767	0.674667		0.796	0.619	1.272	0.725	0.642				1.08	1.31667	0		7	5	FALSE	TRUE
P14174	Macrophage migration inhibitory factor OS=Homo sapiens GN=MIF PE=1 SV=4 - [MIF_HUMAN]			0.98	1.21967	1.83933	1.346	1.065	0.864667			1.11133	2.324	0.67	1.02167	0.931333	0.780333		6.45	0	2.02333	6	6	FALSE	TRUE
P14550	Alcohol dehydrogenase [NADP(+)] OS=Homo sapiens GN=AKR1A1 PE=1 SV=3 - [AK1A1_HUMAN]	0.721	0.804	0.911333	1.01233	1.565	0.73	0.776	0.988	0.752	0.612	0.981	0.4855	0.6605	1.117	1.719	2.728	0	5.61	0.83	0	8	8	FALSE	TRUE
P14618	Pyruvate kinase PKM OS=Homo sapiens GN=PKM PE=1 SV=4 - [KPYM_HUMAN]	0.719	0.849	0.844667	0.787667	1.94733	1.228	0.815667	0.635667	0.7355	0.667	0.792667	0.750667	0.733333	0.694333	0.825333	0.693333	8.025	40.4633	16.9767	2.67333	8	8	FALSE	TRUE
P14625	Endoplasmin OS=Homo sapiens GN=HSP90B1 PE=1 SV=1 - [ENPL_HUMAN]	1.2335	1.2565	1.00067	0.790333	0.906	1.0775	0.7015	0.894333	1.0795	1.0795	1.06733	0.7425	0.7695	1.005	1.00367	1.04533	3.255	3.30333	0	2.11333	8	8	FALSE	TRUE
P15144	Aminopeptidase N OS=Homo sapiens GN=ANPEP PE=1 SV=4 - [AMPN_HUMAN]	1.15233	0.900667				1.1485	1.1635	0.784	1.18733	1.01533		1.283	1.207	1.324	1.086	0.964	2.20667		0	0	5	7	FALSE	TRUE
P15153	Ras-related C3 botulinum toxin substrate 2 OS=Homo sapiens GN=RAC2 PE=1 SV=1 - [RAC2_HUMAN]	0.576	0.873	0.8055	1.027	1.445	1.285	0.861	0.921	1.148	0.929	1.1475	1.068	0.749	0.736	1.325	0.863	0	9.42	3.445	4.48	8	8	FALSE	TRUE
P15291-2	Isoform Short of Beta-1,4-galactosyltransferase 1 OS=Homo sapiens GN=B4GALT1 - [B4GT1_HUMAN]	1.43033	1.06567	1.09033	0.999667	0.684333	0.989667	1.20967	1.076	1.05067	1.022	0.979667	1.181	1.229	0.943333	0.936	1.06067	73.4733	68.6167	62.9533	61.05	8	8	FALSE	TRUE
P15328	Folate receptor alpha OS=Homo sapiens GN=FOLR1 PE=1 SV=3 - [FOLR1_HUMAN]	0.951333	0.730333	1.04333	0.924	1.29233	1.08967	1.05767	0.96	1.31067	0.838667	1.30333	1.08533	1.04333	1.19567	1.04133	1.04267	3.96	11.6967	9.26333	4.45333	8	8	FALSE	TRUE
P15814	Immunoglobulin lambda-like polypeptide 1 OS=Homo sapiens GN=IGLL1 PE=1 SV=1 - [IGLL1_HUMAN]	0.726	0.923	1.36833	1.15233	0.846333	1.069	1.249	1.131	0.807	0.9505	1.98767	1.393	1.3775	0.951	1.1795	1.1015	3.34	12.2767	6.07	7.04667	8	8	FALSE	TRUE
P16401	Histone H1.5 OS=Homo sapiens GN=HIST1H1B PE=1 SV=3 - [H15_HUMAN]	0.7405	1.02	0.887	0.7265	2.1895	1.407	0.744	0.547	0.8855	0.6775	0.688	1.3855	0.7675	0.675	1.426	0.697	1.265	4.48333	1.19333	1.105	8	8	FALSE	TRUE
P16403	Histone H1.2 OS=Homo sapiens GN=HIST1H1C PE=1 SV=2 - [H12_HUMAN]	0.692	1.303	0.658667	0.547333	1.42233	1.46433	1.03833		0.763	0.873	0.630333	0.938	0.622667				2.53	5.35667	2.67667	1.105	7	5	FALSE	TRUE
P18065	Insulin-like growth factor-binding protein 2 OS=Homo sapiens GN=IGFBP2 PE=1 SV=2 - [IBP2_HUMAN]	1.02467	0.938667	0.915667	1.01767	1.22233	1.19267	0.934	0.783667	1.491	0.979333	0.787	0.982667	0.825	1.24667	0.758333	1.18567	38.6633	31.3867	32.26	29.85	8	8	FALSE	TRUE
P18135	Ig kappa chain V-III region HAH OS=Homo sapiens PE=2 SV=1 - [KV312_HUMAN]	0.753333	1.09567	1.458	1.2155	0.545	1.2235	0.9285	1.06867	0.907667	1	0.9375	1.3745	1.718	1.08967	1.03967	0.984333	34.38	61.46	49.0267	42.32	8	8	FALSE	TRUE
P18669	Phosphoglycerate mutase 1 OS=Homo sapiens GN=PGAM1 PE=1 SV=2 - [PGAM1_HUMAN]	0.553	0.5405	0.955667	0.872333	1.398	1.145	0.806	1.8	0.501	0.527	1.00367	0.661	0.482333	1.027	0.789	0.887	2.765	9.10333	2.91667	0	8	8	FALSE	TRUE
P19440	Gamma-glutamyltranspeptidase 1 OS=Homo sapiens GN=GGT1 PE=1 SV=2 - [GGT1_HUMAN]	1.20433	1.00633	1.371	1.00867	0.667333	1.02267	1.114	1.07033	1.32233	1.38467	1.079	1.43633	1.091	1.00033	1.24633	1.08267	30.4967	29.2533	34.1733	38.4967	8	8	FALSE	TRUE
P19652	Alpha-1-acid glycoprotein 2 OS=Homo sapiens GN=ORM2 PE=1 SV=2 - [A1AG2_HUMAN]	1.4445	0.8105	1.01533	1.12433	1.15367	1.135	1.20567	1.265	0.54	0.676	1.28633	1.34367	1.53733	1.1135	1.7605	2.2385	2.24	5.17667	0.573333	5.79	8	8	FALSE	TRUE
P19835	Bile salt-activated lipase OS=Homo sapiens GN=CEL PE=1 SV=3 - [CEL_HUMAN]	0.329333	0.447333	0.529333	0.459333	0.975333	2.91967	0.573333	0.626333	0.457667	0.619667	0.586	0.465	0.802667	1.47533	0.656	1.77033	563.197	677.71	866.277	859.273	8	8	FALSE	TRUE
P19875	C-X-C motif chemokine 2 OS=Homo sapiens GN=CXCL2 PE=1 SV=1 - [CXCL2_HUMAN]	0.879	0.8675	1.034	0.833	0.934	0.952667	0.818333	1.10967	1.2585	0.8945	1.06067	0.618333	0.876	1.1	0.936	1.43833	8.615	4.99667	5.08667	10.7833	8	8	FALSE	TRUE
P22079-2	Isoform 2 of Lactoperoxidase OS=Homo sapiens GN=LPO - [PERL_HUMAN]	0.769	0.846	0.782	1.2565	1.081	1.7335	1.0535	0.539	1.12	1.031	0.7895	0.924	1.0875	0.688	2.391	0.6455	8.83	1.995	8.24	5.18	8	8	FALSE	TRUE
P22392-2	Isoform 3 of Nucleoside diphosphate kinase B OS=Homo sapiens GN=NME2 - [NDKB_HUMAN]	0.6455	1.002	1.002	1.053	1.3575	0.892	1.0045	0.8285	0.718	0.6775	0.861	0.709	0.723	0.7865	0.885	0.899	1.36	9.905	1.925	1.88	8	8	FALSE	TRUE
P22897	Macrophage mannose receptor 1 OS=Homo sapiens GN=MRC1 PE=1 SV=1 - [MRC1_HUMAN]	0.767333	1.07933	0.564333	1.02967	1.11067	0.678667	0.974	0.959667	0.597667	0.725667	0.682667	0.401333	0.358667	0.652667	0.621	1.931	44.13	96.46	49.8567	132.03	8	8	FALSE	TRUE
P23083	Ig heavy chain V-I region V35 OS=Homo sapiens PE=1 SV=1 - [HV103_HUMAN]	0.957667	1.59333	0.802333	0.804667	0.996667	0.741	0.900667	1.021	0.553333	0.639333	0.638	1.398	1.75267	0.737333	0.608	0.614667	4.89	4.95667	3.93333	4.26667	8	8	FALSE	TRUE
P23280	Carbonic anhydrase 6 OS=Homo sapiens GN=CA6 PE=1 SV=3 - [CAH6_HUMAN]	1.5685	0.996	1.12867	0.980333	0.547	0.989	1.19833	1.29367	1.082	0.7795	0.901667	1.10667	1.42033	1.32767	0.89	1.30267	53.91	52.65	57.0967	72.6867	8	8	FALSE	TRUE
P23280-2	Isoform 2 of Carbonic anhydrase 6 OS=Homo sapiens GN=CA6 - [CAH6_HUMAN]	1.4595	0.9445	1.27267	0.910667	0.712333	0.814333	0.948333	1.043	1.0265	0.949	1	1.27067	1.25067	0.921	1.09967	1.22367	49.54	54.7667	56.26	67.1567	8	8	FALSE	TRUE
P23284	Peptidyl-prolyl cis-trans isomerase B OS=Homo sapiens GN=PPIB PE=1 SV=2 - [PPIB_HUMAN]	0.693	1.336	0.92	0.939667	1.09667	1.09833	0.857	0.956	1.0475	0.7725	1.08867	0.9	2.53867	1.03167	0.959667	1.65	2.97	0.54	6.72	6.83667	8	8	FALSE	TRUE
P23528	Cofilin-1 OS=Homo sapiens GN=CFL1 PE=1 SV=3 - [COF1_HUMAN]	0.4985	0.684	0.825	0.9075	1.892	1.3235	0.731	0.855	0.5955	0.4755	0.885	0.431	0.5355	0.705	0.7295	0.7445	1.73	23.625	12.46	7.63	8	8	FALSE	TRUE
P24821-4	Isoform 4 of Tenascin OS=Homo sapiens GN=TNC - [TENA_HUMAN]	1.22433	1.14667	1.42167	1.03167	0.466667	1.00233	1.05967	1.19967	1.03333	0.823667	1.00567	1.51967	1.27133	1.057	1.043	1.05733	791.21	733.237	978.607	894.977	8	8	FALSE	TRUE
P25311	Zinc-alpha-2-glycoprotein OS=Homo sapiens GN=AZGP1 PE=1 SV=2 - [ZA2G_HUMAN]	1.18167	0.584667	1.285	0.975333	0.684333	1.324	1.19833	0.921	1.16467	0.941667	1.13467	1.99167	2.21533	1.15967	1.23167	0.829333	52.7933	56.26	98.89	45.7667	8	8	FALSE	TRUE
P25398	40S ribosomal protein S12 OS=Homo sapiens GN=RPS12 PE=1 SV=3 - [RS12_HUMAN]	1.493	1.138				0.857	1.061	0.512	1.586	1.162		1.059	0.899	1.093	0.801	0.867	0		0	0	5	7	FALSE	TRUE
P25774-2	Isoform 2 of Cathepsin S OS=Homo sapiens GN=CTSS - [CATS_HUMAN]			0.879667	1.074	0.839	1.00967	1.05367	1.00467			1.2	0.966667	1.18933	1.09267	0.916	1.219		1.89667	0.67	3.96	6	6	FALSE	TRUE
P26038	Moesin OS=Homo sapiens GN=MSN PE=1 SV=3 - [MOES_HUMAN]	1.016	0.97	1.03867	0.855333	1.62467	1.2515	0.8305	1.0345	0.8585	0.7465	0.927333	0.951	0.7665	0.945	1.068	1.169	2.115	6.26333	0.56	0.68	8	8	FALSE	TRUE
P27105	Erythrocyte band 7 integral membrane protein OS=Homo sapiens GN=STOM PE=1 SV=3 - [STOM_HUMAN]	1.518	1.0525	1.09867	0.825667	0.935667	0.974	0.839333	1.16267	1.507	1.2075	1.21067	0.837	0.981	0.905	1.72767	1.00567	3.16	2.90667	2.14	2.96667	8	8	FALSE	TRUE
P27797	Calreticulin OS=Homo sapiens GN=CALR PE=1 SV=1 - [CALR_HUMAN]			1.095	1.14667	1.09133	1.05967	0.843333	0.9725			0.968333	0.806667	0.904333	0.9345	1.215	1.1925		5.61667	3.59667	2.515	6	6	FALSE	TRUE
P29401	Transketolase OS=Homo sapiens GN=TKT PE=1 SV=3 - [TKT_HUMAN]	0.537667	1.00267	0.743333	0.766667	2.04367	1.20967	0.704667	0.480333	0.480667	0.525	0.692333	0.722	0.612667	0.438667	0.677	0.615667	4.78667	47.47	21.5067	6.60667	8	8	FALSE	TRUE
P30044-2	Isoform Cytoplasmic+peroxisomal of Peroxiredoxin-5, mitochondrial OS=Homo sapiens GN=PRDX5 - [PRDX5_HUMAN]			0.567667	0.910333	1.94567	0.572667	0.806333	0.7145			0.752	1.01333	0.599667	0.9135	0.67	0.8675		0.743333	0	0	6	6	FALSE	TRUE
P30086	Phosphatidylethanolamine-binding protein 1 OS=Homo sapiens GN=PEBP1 PE=1 SV=3 - [PEBP1_HUMAN]	0.5995	1.266	0.899	1.125	1.73767	0.637	0.776667	0.866	0.7325	0.619	1.00467	0.405	0.476667	0.743333	0.903	0.855667	4.175	24.4667	3.65667	9.34333	8	8	FALSE	TRUE
P30101	Protein disulfide-isomerase A3 OS=Homo sapiens GN=PDIA3 PE=1 SV=4 - [PDIA3_HUMAN]	0.822	1.003	1.021	1.11967	1.152	0.762	0.845		1.372	0.831	1.13433	0.986	0.965				3.175	3.66667	2.62		7	5	FALSE	TRUE
P31146	Coronin-1A OS=Homo sapiens GN=CORO1A PE=1 SV=4 - [COR1A_HUMAN]	0.41	0.516	0.92	0.594	1.995	1.28	0.6685	0.378	0.552	0.485	0.6855	1.0105	0.8365	0.445	0.727	0.606	0	9.77	2.61	0	8	8	FALSE	TRUE
P31431-2	Isoform 2 of Syndecan-4 OS=Homo sapiens GN=SDC4 - [SDC4_HUMAN]	1.143	0.8845	0.777667	0.796	0.977667	1.242	0.706667	1.019	1.0355	1.462	1.02267	0.813667	0.868	1.289	0.903333	1.128	3.45	3.78333	4.47	4.12333	8	8	FALSE	TRUE
P32119	Peroxiredoxin-2 OS=Homo sapiens GN=PRDX2 PE=1 SV=5 - [PRDX2_HUMAN]	0.825	1.2505	0.978667	1.14167	1.597	0.878	1.2775	0.978	0.7945	0.832	0.949	1.053	0.894	0.644	0.879	0.718	2.11	10.7333	2.05	2.08333	8	8	FALSE	TRUE
P33908-2	Isoform 2 of Mannosyl-oligosaccharide 1,2-alpha-mannosidase IA OS=Homo sapiens GN=MAN1A1 - [MA1A1_HUMAN]	0.8095	0.8635				0.9845	0.9355	1.089	0.8745	1.08		0.985	0.8945	0.9455	0.9295	1.664	2.115		0.865	1.755	5	7	FALSE	TRUE
P34096	Ribonuclease 4 OS=Homo sapiens GN=RNASE4 PE=1 SV=3 - [RNAS4_HUMAN]	0.7995	1.1265	0.907667	0.995667	1.11833	1.018	0.945	0.989667	0.8015	0.7705	1.03333	0.927	1.16533	0.962667	0.938	0.938667	3.26	3.89333	6.59	3.38	8	8	FALSE	TRUE
P35527	Keratin, type I cytoskeletal 9 OS=Homo sapiens GN=KRT9 PE=1 SV=3 - [K1C9_HUMAN]	0.488	0.774	0.652667	0.460667	0.364333	0.530667	1.11667	0.169667	0.7395	0.6795	0.600667	0.765	1.51967	0.285	0.327667	0.329	2.83	0.6	1.59333	8.17667	8	8	FALSE	TRUE
P35908	Keratin, type II cytoskeletal 2 epidermal OS=Homo sapiens GN=KRT2 PE=1 SV=2 - [K22E_HUMAN]	0.462	1.097	0.7895	0.6565	0.9625			2.301	0.6305	0.953	1.168			0.994	1.038	1.105	3.94333	0.945	2.315	1.1	6	6	FALSE	TRUE
P36222	Chitinase-3-like protein 1 OS=Homo sapiens GN=CHI3L1 PE=1 SV=2 - [CH3L1_HUMAN]	0.664333	0.818	0.717	1.29867	0.627667	0.999	2.075	0.916667	0.603333	0.639	1.98567	0.606667	0.885667	1.388	0.699	0.915	19.0167	72.8533	65.4433	40.0167	8	8	FALSE	TRUE
P36955	Pigment epithelium-derived factor OS=Homo sapiens GN=SERPINF1 PE=1 SV=4 - [PEDF_HUMAN]	1.5065	1.2285	0.8575	1.008	1.125	1.14167	0.973	0.964	0.951	1.0415	0.953	0.962667	0.890667	0.8595	1.0815	1.01	8.545	2.245	7.98	7.22	8	8	FALSE	TRUE
P37837	Transaldolase OS=Homo sapiens GN=TALDO1 PE=1 SV=2 - [TALDO_HUMAN]	0.811	0.7755	0.895667	0.837667	1.85967	1.254	0.641333	0.534	0.5725	0.561	0.841	0.775667	0.624	0.509	1.488	0.702	1.805	13.4633	4.59667	2.06	8	8	FALSE	TRUE
P40925-2	Isoform 2 of Malate dehydrogenase, cytoplasmic OS=Homo sapiens GN=MDH1 - [MDHC_HUMAN]	0.667	1.035	0.909333	0.953	1.56	0.825333	0.869667	1.0115	0.8115	0.729	0.978667	0.541333	0.673333	1.1505	0.8705	0.9355	7.07	13.6033	6.63667	1.595	8	8	FALSE	TRUE
P43251-4	Isoform 4 of Biotinidase OS=Homo sapiens GN=BTD - [BTD_HUMAN]	1.199	0.873	1.752	1.123	1.194	0.906	1.272	0.869	1.774	1.789	1.74	0.708	2.463	0.855	0.849	1.002	0	1.15	0	2.13	8	8	FALSE	TRUE
P43490	Nicotinamide phosphoribosyltransferase OS=Homo sapiens GN=NAMPT PE=1 SV=1 - [NAMPT_HUMAN]	0.5995	0.9925	0.779333	0.994667	2.118	1.045	0.763	0.705	0.7515	0.751	0.955333	0.607	0.739	0.665	0.827	0.93	0	8.97667	0	0	8	8	FALSE	TRUE
P45877	Peptidyl-prolyl cis-trans isomerase C OS=Homo sapiens GN=PPIC PE=1 SV=1 - [PPIC_HUMAN]	1.9445	1.257	1.209	0.9955	0.7355	1.576	1.279	0.958	1.1535	1.0305	1.1065	1.2485	1.4695	0.8665	1.243	1.348	3.255	3.33333	2.11667	4.08333	8	8	FALSE	TRUE
P47710-2	Isoform 2 of Alpha-S1-casein OS=Homo sapiens GN=CSN1S1 - [CASA1_HUMAN]	1.08	0.861333	0.781	0.633667	0.765667	0.944667	1.341	1.43433	1.10633	0.859667	1.359	0.984667	1.34367	1.21167	0.876333	1.59333	501.62	647.303	672.81	627.25	8	8	FALSE	TRUE
P47710-3	Isoform 3 of Alpha-S1-casein OS=Homo sapiens GN=CSN1S1 - [CASA1_HUMAN]	1.143	0.960667	2.67433	0.85	0.848	1.16367	0.867333	1.16367	1.91267	1.10067	1.32533	2.09133	1.06467	1.047	0.992667	1.199	374.33	443.18	437.667	384.107	8	8	FALSE	TRUE
P47989	Xanthine dehydrogenase/oxidase OS=Homo sapiens GN=XDH PE=1 SV=4 - [XDH_HUMAN]	0.631667	1.02367	0.897333	1.027	1.601	0.94	0.641333	1.018	0.913	0.728667	1.32333	0.517333	0.482667	0.835333	1.55733	1.27	190.97	453.303	211.44	328.783	8	8	FALSE	TRUE
P49006	MARCKS-related protein OS=Homo sapiens GN=MARCKSL1 PE=1 SV=2 - [MRP_HUMAN]	0.838	0.939	0.861333	0.87	1.135	0.979333	0.866333	1.26067	1.087	1.1745	1.07533	0.776333	0.717333	0.822667	1.38067	1.11267	2.495	2.61333	0.793333	2.83	8	8	FALSE	TRUE
P49327	Fatty acid synthase OS=Homo sapiens GN=FASN PE=1 SV=3 - [FAS_HUMAN]	0.454	0.625667	0.817	0.957	2.09233	0.674333	0.624667	0.689667	0.562667	0.414	0.856	0.428	0.437333	0.655667	0.670667	0.97	19	236.12	25.9867	52.5667	8	8	FALSE	TRUE
P49788-2	Isoform 1 of Retinoic acid receptor responder protein 1 OS=Homo sapiens GN=RARRES1 - [TIG1_HUMAN]			1.19367	1.23533	0.737	1.089	1.387	1.062			2.437	1.387	1.221	1.329	0.972	1.105		1.31667	1.71	2.57	6	6	FALSE	TRUE
P50395-2	Isoform 2 of Rab GDP dissociation inhibitor beta OS=Homo sapiens GN=GDI2 - [GDIB_HUMAN]	0.8635	1.061	0.914333	1.04967	1.29767	0.911	0.8185	1.07267	0.976	0.9325	1.13167	0.504	0.63	1.04567	0.979333	1.29567	0.89	6.85667	2.27	2.04667	8	8	FALSE	TRUE
P50591	Tumor necrosis factor ligand superfamily member 10 OS=Homo sapiens GN=TNFSF10 PE=1 SV=1 - [TNF10_HUMAN]	0.963	0.982	1.11	0.870667	0.991333	1.5185	0.963	1.04567	1.056	1.066	1.25667	1.424	0.8365	1.075	0.950667	1.43633	0	0.823333	1.12	0.61	8	8	FALSE	TRUE
P51149	Ras-related protein Rab-7a OS=Homo sapiens GN=RAB7A PE=1 SV=1 - [RAB7A_HUMAN]			1.012	0.846	1.133	0.959	0.786	1.081			1.182	0.791	0.79	1.242	1.063	1.035		3.16	1.78	4.61	6	6	FALSE	TRUE
P52209-2	Isoform 2 of 6-phosphogluconate dehydrogenase, decarboxylating OS=Homo sapiens GN=PGD - [6PGD_HUMAN]			0.836333	0.836	1.93467	1.19167	0.724667	0.731			0.81	0.59	0.567	0.983	0.821	0.718	3.05	13.9367	4.46333	1.28667	6	6	FALSE	TRUE
P52907	F-actin-capping protein subunit alpha-1 OS=Homo sapiens GN=CAPZA1 PE=1 SV=3 - [CAZA1_HUMAN]	0.83	0.87	1.11267	0.988667	1.36167	1.03733	0.843667		0.9415	0.856	1.061	0.704	0.807333				4.575	6.65	3.64667		7	5	FALSE	TRUE
P53634	Dipeptidyl peptidase 1 OS=Homo sapiens GN=CTSC PE=1 SV=2 - [CATC_HUMAN]	1.315	1.0395	1.09667	1.14267	0.528333	0.877333	1.052	0.967667	0.976	1.036	0.878333	1.19233	0.894667	1.489	0.966667	1.147	9.47	13.4867	15.0067	9.80333	8	8	FALSE	TRUE
P55058	Phospholipid transfer protein OS=Homo sapiens GN=PLTP PE=1 SV=1 - [PLTP_HUMAN]	5.234	1.653	1.143	0.804	0.711	0.892	0.861	1.28	3.495	1.089	0.865	1.493	1.059	1.32	0.797	0.835	0	0	0	0	8	8	FALSE	TRUE
P55072	Transitional endoplasmic reticulum ATPase OS=Homo sapiens GN=VCP PE=1 SV=4 - [TERA_HUMAN]	0.443	0.801	0.969667	0.806667	1.43	1.158	1.1875	1.361	0.83	0.747	0.984	0.7625	1.148	0.854	0.877	1.691	0	2.19667	0	0	8	8	FALSE	TRUE
P57058	Hormonally up-regulated neu tumor-associated kinase OS=Homo sapiens GN=HUNK PE=1 SV=1 - [HUNK_HUMAN]	27.002	0.9745	0.769	1.27833	0.481667	0.434	0.176	1.04833	0.948	0.6405	2.25633	0.109	0.452	0.219	0.109667	3.389	1.045	2.12	2.2	2.25	8	8	FALSE	TRUE
P58499	Protein FAM3B OS=Homo sapiens GN=FAM3B PE=1 SV=2 - [FAM3B_HUMAN]	1.2735	0.8925	1.3235	0.996	0.935	0.893	1.093	0.9145	1.1465	1.4815	1.24	1.086	1.105	1.199	1.0675	0.998	9.24	12.28	8.615	7.5	8	8	FALSE	TRUE
P58499-3	Isoform C of Protein FAM3B OS=Homo sapiens GN=FAM3B - [FAM3B_HUMAN]	1.165	0.921	1.309	0.833	0.911	0.765	1.036		1.313	2.062	1.11	0.893	1.172				1.96	7.26	5.99		7	5	FALSE	TRUE
P59665	Neutrophil defensin 1 OS=Homo sapiens GN=DEFA1 PE=1 SV=1 - [DEF1_HUMAN]	0.794667	0.578667	0.895667	0.434	2.554	1.33733	0.442333	0.284667	0.631	0.533	0.558	1.56733	0.922	0.331667	1.66633	0.460667	23.3733	25.6733	27.7	18.3333	8	8	FALSE	TRUE
P60022	Beta-defensin 1 OS=Homo sapiens GN=DEFB1 PE=1 SV=1 - [DEFB1_HUMAN]	0.6805	0.9695	0.616667	1.03567	0.889667	0.874	1.75533	0.815	0.7055	1.074	2.55767	0.912333	1.677	1.737	0.765	0.733	4.225	5.48	2.87333	6.51333	8	8	FALSE	TRUE
P60174-1	Isoform 2 of Triosephosphate isomerase OS=Homo sapiens GN=TPI1 - [TPIS_HUMAN]	0.657333	1.13533	0.898	1.01133	1.58767	0.884333	0.805667	0.838	0.680667	0.623667	0.938667	0.646333	0.573	0.785	0.840333	0.835667	19.8133	41.16	23.88	22.1633	8	8	FALSE	TRUE
P60709	Actin, cytoplasmic 1 OS=Homo sapiens GN=ACTB PE=1 SV=1 - [ACTB_HUMAN]	0.888333	0.74	0.867333	0.848	1.573	1.28667	0.728667	0.706	0.533333	0.521667	0.851	0.754	0.570667	0.566667	0.606333	0.741667	92.5167	301.11	178.967	138.05	8	8	FALSE	TRUE
P60763	Ras-related C3 botulinum toxin substrate 3 OS=Homo sapiens GN=RAC3 PE=1 SV=1 - [RAC3_HUMAN]	0.642	0.929	1.023	0.945	1.603	1.191	0.896	0.8875	1.134	0.988	0.923	0.979	0.731	1.0685	1.1405	1.1265	0	6.17	4.515	1.23	8	8	FALSE	TRUE
P60953	Cell division control protein 42 homolog OS=Homo sapiens GN=CDC42 PE=1 SV=2 - [CDC42_HUMAN]	1.227	1.368	0.954667	0.902333	1.64733	1.113	0.768	0.990333	1.0445	0.8875	0.941667	0.659333	0.542	0.899	0.938667	0.912	3.665	7.58333	2.84	2.38	8	8	FALSE	TRUE
P61586	Transforming protein RhoA OS=Homo sapiens GN=RHOA PE=1 SV=1 - [RHOA_HUMAN]	0.857	0.881	0.857667	0.965333	1.24233	1.5755	1.139	1.05867	1.065	1.264	1.07067	0.751	0.7015	0.888667	0.996333	1.05667	0	6.46	1.845	2.46667	8	8	FALSE	TRUE
P61626	Lysozyme C OS=Homo sapiens GN=LYZ PE=1 SV=1 - [LYSC_HUMAN]	0.641	0.807333	0.829667	0.702333	0.597333	0.933333	1.214	1.23	0.98	1.165	0.6	0.909333	1.06967	0.946333	0.989333	1.22767	34.25	22.9467	32.9567	20.01	8	8	FALSE	TRUE
P61769	Beta-2-microglobulin OS=Homo sapiens GN=B2M PE=1 SV=1 - [B2MG_HUMAN]	0.870333	1.048	1.041	1.007	0.797667	1.164	1.28233	1.01067	0.926	1.10767	1.127	1.12233	1.09233	0.964	0.98	1.16733	58.98	81.8567	60.3167	69.9867	8	8	FALSE	TRUE
P62879	Guanine nucleotide-binding protein G(I)/G(S)/G(T) subunit beta-2 OS=Homo sapiens GN=GNB2 PE=1 SV=3 - [GBB2_HUMAN]	1.395	1.405	0.943	0.916	0.842	1.081	0.89	1.12733	1.08	0.955	1.0305	1.423	1.575	1.16933	1.69267	1.41967	3.65	6.89333	1.48667	4.79333	8	8	FALSE	TRUE
P62937	Peptidyl-prolyl cis-trans isomerase A OS=Homo sapiens GN=PPIA PE=1 SV=2 - [PPIA_HUMAN]	0.644333	0.949667	0.868	0.974	1.846	0.871667	0.752	0.861333	0.710333	0.586667	1.04967	0.532333	0.52	0.756667	0.819	0.778333	22.8833	41.44	21.09	14.94	8	8	FALSE	TRUE
P63104	14-3-3 protein zeta/delta OS=Homo sapiens GN=YWHAZ PE=1 SV=1 - [1433Z_HUMAN]	0.767	0.7815	0.887333	1.008	1.69033	0.995	0.732333	0.89	0.806	0.6405	1.058	0.717	0.51	0.654	0.865667	0.951667	8.235	41.4733	17.42	23.15	8	8	FALSE	TRUE
P63267	Actin, gamma-enteric smooth muscle OS=Homo sapiens GN=ACTG2 PE=1 SV=1 - [ACTH_HUMAN]	0.657	0.905	0.718	0.875	1.821	1.079	0.609	0.67	0.198	0.297	0.843	0.67	0.366	0.459	0.561	0.762	21.25	163.95	86.87	86.92	8	8	FALSE	TRUE
P68032	Actin, alpha cardiac muscle 1 OS=Homo sapiens GN=ACTC1 PE=1 SV=1 - [ACTC_HUMAN]	0.8045	0.707	0.817	0.8655	1.971	1.1495	0.69	0.6495	0.6345	0.4805	0.897	0.7165	0.579	0.493	0.596	0.653	82.285	194.82	115.855	94.01	8	8	FALSE	TRUE
P68104	Elongation factor 1-alpha 1 OS=Homo sapiens GN=EEF1A1 PE=1 SV=1 - [EF1A1_HUMAN]	0.46	0.7125	0.967333	0.991	1.81867	1.005	1.048	0.885	0.6475	0.5545	0.962	0.872	0.633	0.854667	0.695333	0.802667	7.4	25.73	2.16	7.91333	8	8	FALSE	TRUE
P80419	Ig heavy chain V-III region GAR OS=Homo sapiens PE=1 SV=1 - [HV322_HUMAN]			1.38933	1.75633	0.545333	1.058	0.9425	0.717			0.921333	1.215	2.009	0.606	1.487	0.54		0.67	0	0.855	6	6	FALSE	TRUE
P80511	Protein S100-A12 OS=Homo sapiens GN=S100A12 PE=1 SV=2 - [S10AC_HUMAN]	0.751	1.24	0.676	0.452333	2.42933	1.59433	0.632	0.3435	0.498	0.519	0.618333	1.085	0.563333	0.379	0.662	0.4505	0	7.63667	3.21333	3.495	8	8	FALSE	TRUE
P80748	Ig lambda chain V-III region LOI OS=Homo sapiens PE=1 SV=1 - [LV302_HUMAN]	1.25833	1.05967	1.85567	1.42367	0.514667	0.823667	0.986667	1.06667	0.912667	1.10633	1.38567	1.07667	1.71967	0.704667	1.438	0.590667	18.3767	25.55	29.7233	18.6933	8	8	FALSE	TRUE
P83593	Ig kappa chain V-IV region STH (Fragment) OS=Homo sapiens PE=1 SV=1 - [KV405_HUMAN]	0.948	1.418				0.793	0.95	0.943	1.692	1.878		1.353	0.945	0.616	0.847	0.862	4.35	1.62	0	0	5	7	FALSE	TRUE
Q01459	Di-N-acetylchitobiase OS=Homo sapiens GN=CTBS PE=1 SV=1 - [DIAC_HUMAN]			1.706	1.18	0.977	0.929	0.908	0.765			1.034	2.002	0.675	0.918	1.149	1.255		0	0	2.17	6	6	FALSE	TRUE
Q01518-2	Isoform 2 of Adenylyl cyclase-associated protein 1 OS=Homo sapiens GN=CAP1 - [CAP1_HUMAN]	0.702	1.008	0.935	0.794333	1.92867	1.20467	0.646667	0.531	0.746	0.725	0.772667	0.683	0.598333	0.433	0.536	0.615	1.8	13.42	5.74333	0	8	8	FALSE	TRUE
Q02487-2	Isoform 2B of Desmocollin-2 OS=Homo sapiens GN=DSC2 - [DSC2_HUMAN]	1.546	1.087	1.14767	0.970333	0.972667	0.765333	0.846	1.53533	1.25333	1.249	1.415	1.16433	0.964667	1.481	0.860667	1.604	5.09	3.40333	2.12	3.51667	8	8	FALSE	TRUE
Q02790	Peptidyl-prolyl cis-trans isomerase FKBP4 OS=Homo sapiens GN=FKBP4 PE=1 SV=3 - [FKBP4_HUMAN]	0.905	0.786	0.927333	1.10367	1.22133	0.968	1.15133	1.1125	0.969	0.985	0.934333	0.6	0.828333	0.92	0.6985	1.04	0	2.09667	0	0.825	8	8	FALSE	TRUE
Q02809	Procollagen-lysine,2-oxoglutarate 5-dioxygenase 1 OS=Homo sapiens GN=PLOD1 PE=1 SV=2 - [PLOD1_HUMAN]	1.053	1.039	1.05567	0.789667	0.897	1.00133	1.03533	1.051	0.996	1.135	1.14133	1.11	1.15133	1.1635	0.9715	1.0645	6.26	3.5	10.9867	6.6	8	8	FALSE	TRUE
Q02818	Nucleobindin-1 OS=Homo sapiens GN=NUCB1 PE=1 SV=4 - [NUCB1_HUMAN]	1.20733	1.111	1.14167	0.915333	0.629	0.997333	1.01033	1.10267	1.19167	1.009	0.977667	0.921	0.954333	1.16333	1.017	1.07167	57.8233	45.9433	47.8767	54.2233	8	8	FALSE	TRUE
Q03167-2	Isoform 2 of Transforming growth factor beta receptor type 3 OS=Homo sapiens GN=TGFBR3 - [TGBR3_HUMAN]	1.174	1.016	0.718	0.678	0.854	1.421	1.051	0.9335	1.0515	1.3735	0.933	1	0.988	0.9805	1.148	0.904	2.59	0	2.75	1.08	8	8	FALSE	TRUE
Q06323-3	Isoform 3 of Proteasome activator complex subunit 1 OS=Homo sapiens GN=PSME1 - [PSME1_HUMAN]	0.559	0.872	0.930667	1.01267	2.21333	0.823333	0.808667		0.768	0.727	0.82	0.428667	0.538667				0	2.08	1.18		7	5	FALSE	TRUE
Q06HB9	Basonuclin 2 (Fragment) OS=Homo sapiens GN=BNC2 PE=2 SV=1 - [Q06HB9_HUMAN]	1.39433	1.12133	1.30933	0.804667	0.908667	1.016	1.26233	1.0385	0.926	1.26533	0.939333	1.684	1.144	1.0045	1.1185	0.962	4.85	4.43333	4.94667	1.925	8	8	FALSE	TRUE
Q08380	Galectin-3-binding protein OS=Homo sapiens GN=LGALS3BP PE=1 SV=1 - [LG3BP_HUMAN]	0.958667	0.930667	1.27833	0.821667	0.630667	1.093	1.141	1.05867	1.335	1.46967	0.901667	1.149	1.20933	1.21633	1.116	1.02433	50.28	41.8633	45.3	42.0467	8	8	FALSE	TRUE
Q08431	Lactadherin OS=Homo sapiens GN=MFGE8 PE=1 SV=2 - [MFGM_HUMAN]	1.14567	0.775	0.966667	1.04267	0.626333	0.992667	1.01233	1.31967	1.39833	1.189	0.88	1.36467	1.04167	0.943667	1.35333	1.13567	200.2	158.607	173.347	195.997	8	8	FALSE	TRUE
Q10471	Polypeptide N-acetylgalactosaminyltransferase 2 OS=Homo sapiens GN=GALNT2 PE=1 SV=1 - [GALT2_HUMAN]	0.981	0.9235	0.864333	1.06267	0.957667	1.28567	0.968667	1.22833	1.0975	1.2515	1.36167	1.10233	1.079	1.36433	0.881667	1.25333	3.36	2.32333	0.556667	2.42333	8	8	FALSE	TRUE
Q12805-5	Isoform 5 of EGF-containing fibulin-like extracellular matrix protein 1 OS=Homo sapiens GN=EFEMP1 - [FBLN3_HUMAN]	1.08533	0.894333				0.789	0.838	0.876	0.989333	1.30033		1.40567	1.74	0.9	1.135	0.733	6.5		1.95	0	5	7	FALSE	TRUE
Q12841	Follistatin-related protein 1 OS=Homo sapiens GN=FSTL1 PE=1 SV=1 - [FSTL1_HUMAN]	1.723	0.856333	1.20233	0.802667	0.572333	0.887	0.917333	1.39633	1.27567	1.30433	1.00033	1.351	1.38733	1.099	0.978333	0.788333	41.4967	30.5333	34.7833	35.4133	8	8	FALSE	TRUE
Q13228	Selenium-binding protein 1 OS=Homo sapiens GN=SELENBP1 PE=1 SV=2 - [SBP1_HUMAN]	0.729333	0.883	0.838	1.18233	1.17	0.899333	1.03067	0.983333	0.735333	0.57	1.03733	0.579333	0.716667	0.769	0.882667	0.996667	4.58667	13.4467	5.09333	10.4333	8	8	FALSE	TRUE
Q13296-2	Isoform 2 of Mammaglobin-A OS=Homo sapiens GN=SCGB2A2 - [SG2A2_HUMAN]	1.376	0.901	2.33267	0.910667	0.704	1.019	1.709	1.582	0.866	0.886	1.185	4.42667	3.569	1.344	1.17733	1.688	1.82	4.38667	11.7733	2.94	8	8	FALSE	TRUE
Q13410	Butyrophilin subfamily 1 member A1 OS=Homo sapiens GN=BTN1A1 PE=1 SV=3 - [BT1A1_HUMAN]	1.001	0.989667	1.015	1.02867	1.07167	0.894333	0.818667	1.07733	1.34067	1.08233	1.31367	0.869333	0.883	1.07267	2.015	1.21233	49.0767	98.39	67.8467	94.6567	8	8	FALSE	TRUE
Q13438-4	Isoform 4 of Protein OS-9 OS=Homo sapiens GN=OS9 - [OS9_HUMAN]	0.766	0.84	1.32	0.655	1.242	1.315	0.744	1.087	1.214	1.084	0.675	1.014	0.869	1.105	1.065	1.295	6.11	2.75	2.53	4.15	8	8	FALSE	TRUE
Q13438-6	Isoform 6 of Protein OS-9 OS=Homo sapiens GN=OS9 - [OS9_HUMAN]	0.889	1.072	0.987	0.88	0.854	1.623	0.723	1.589	1.034	1.165	0.949	1.227	0.941	1.314	1.899	1.335	2.41	2.91	2.15	0	8	8	FALSE	TRUE
Q14118	Dystroglycan OS=Homo sapiens GN=DAG1 PE=1 SV=2 - [DAG1_HUMAN]	0.946	1.052	1.08833	1.11067	0.653333	0.888667	1.10267	1.01367	0.852	1.302	1.085	1.08967	0.93	0.979667	0.962	0.955333	10.3	9.2	9.63	9.35667	8	8	FALSE	TRUE
Q14166	Tubulin--tyrosine ligase-like protein 12 OS=Homo sapiens GN=TTLL12 PE=1 SV=2 - [TTL12_HUMAN]	1.117	0.945	1.03367	1.65333	0.726333			1.15	1.052	1.325	3.66133			1.953	1.086	1.003	0	1.89		0	6	6	FALSE	TRUE
Q14195	Dihydropyrimidinase-related protein 3 OS=Homo sapiens GN=DPYSL3 PE=1 SV=1 - [DPYL3_HUMAN]	0.635333	0.746667	1.222	1.29367	1.24767	1.00467	0.810333	0.975	0.735	0.928	1.16	0.643	0.753	0.779333	0.826667	1.111	11.37	38.1667	5.51	4.41	8	8	FALSE	TRUE
Q14508-2	Isoform 2 of WAP four-disulfide core domain protein 2 OS=Homo sapiens GN=WFDC2 - [WFDC2_HUMAN]	0.9335	0.934	1.04033	1.17633	0.682667	1.02767	1.29133	0.7545	1.075	1.1695	1.33333	1.47633	1.274	0.977	0.7115	0.9025	5.935	9.74	8.59667	5.575	8	8	FALSE	TRUE
Q14515-2	Isoform 2 of SPARC-like protein 1 OS=Homo sapiens GN=SPARCL1 - [SPRL1_HUMAN]	0.698	0.867	1.0685	1.006	0.954	1.34167	1.16033	1.145	0.962	1.108	1.1365	1.538	1.13533	1.32867	1.04367	1.267	3.89	3.585	18.8367	6.28333	8	8	FALSE	TRUE
Q14624-4	Isoform 4 of Inter-alpha-trypsin inhibitor heavy chain H4 OS=Homo sapiens GN=ITIH4 - [ITIH4_HUMAN]			0.944	1.319	1.114	1.072	1.04	1.437			0.949	1.2595	1.1885	1.037	1.135	1.049	4.62	6.03	4.44	5.6	6	6	FALSE	TRUE
Q14697	Neutral alpha-glucosidase AB OS=Homo sapiens GN=GANAB PE=1 SV=3 - [GANAB_HUMAN]	1.2525	1.03	1.008	0.866333	0.873	0.919	0.948333	1.1865	0.974	1.0465	1.13233	0.961333	0.824	0.532	1.985	0.996	5.6	3.65667	2.93	1.69333	8	8	FALSE	TRUE
Q14847	LIM and SH3 domain protein 1 OS=Homo sapiens GN=LASP1 PE=1 SV=2 - [LASP1_HUMAN]	0.846	0.653	1.029	0.852	1.546	1.117	0.752	0.876	0.726	0.703	0.693	0.691	0.923	0.693	1.097	0.657	0	0	0	0	8	8	FALSE	TRUE
Q15293-2	Isoform 2 of Reticulocalbin-1 OS=Homo sapiens GN=RCN1 - [RCN1_HUMAN]	1.393	1.2145	0.63	0.546		1.436	1.433	0.967333	1.107	1.096	0.376	0.764	0.95	1.16733	0.667333	0.566	2.135	0	0	0	7	8	FALSE	TRUE
Q15904	V-type proton ATPase subunit S1 OS=Homo sapiens GN=ATP6AP1 PE=1 SV=2 - [VAS1_HUMAN]	1.483	1.265	0.792	1.1455	1.6125	2.262	1.726	0.995	0.879	1.037	1.704	1.4945	0.766	0.9425	0.8085	1.0395	0	0	0	2.75667	8	8	FALSE	TRUE
Q16515	Acid-sensing ion channel 2 OS=Homo sapiens GN=ASIC2 PE=1 SV=1 - [ASIC2_HUMAN]	0.5055	0.4415	1.178	0.624	6.803	2.145	0.308		0.978	0.494	0.912	0.4835	0.9005				0.82	1.72	1.64		7	5	FALSE	TRUE
Q16555-2	Isoform 2 of Dihydropyrimidinase-related protein 2 OS=Homo sapiens GN=DPYSL2 - [DPYL2_HUMAN]	0.8745	1.572	1.147	1.22033	2.052	1.2	0.78	0.854667	0.7645	1.099	1.00067	1.185	0.602	0.680667	0.913667	0.985	3.31	12.8667	2.70667	2.25	8	8	FALSE	TRUE
Q16651	Prostasin OS=Homo sapiens GN=PRSS8 PE=1 SV=1 - [PRSS8_HUMAN]	1.1655	1.139	1.24233	0.803333	0.936333	1.04667	1.09133	0.994	1.5725	1.388	1.121	1.498	1.38733	1.307	1.284	1.072	4.96	7.81	5.16667	1.61	8	8	FALSE	TRUE
Q16851	UTP--glucose-1-phosphate uridylyltransferase OS=Homo sapiens GN=UGP2 PE=1 SV=5 - [UGPA_HUMAN]	0.471	0.667667	0.83	1.046	2.064	0.680667	0.708667	0.816333	0.643333	0.457333	0.833333	0.327	0.437333	0.555667	0.677333	0.738667	11.5033	53.3367	10.2067	20.4	8	8	FALSE	TRUE
Q2KJY2-2	Isoform 2 of Kinesin-like protein KIF26B OS=Homo sapiens GN=KIF26B - [KI26B_HUMAN]	0.4685	0.9425	1.112	1.062	0.715333	0.997	1.369	1.3025	1.361	0.973	1.20967	0.8985	0.8975	1.629	1.0465	1.3465	0	0	0	0	8	8	FALSE	TRUE
Q30118	HLA class II histocompatibility antigen, DR alpha chain OS=Homo sapiens GN=HLA-DRA PE=2 SV=1 - [Q30118_HUMAN]			0.9385	1.112	0.922	0.914	1.1805	1.167			1.1545	0.712	0.663	1.348	0.936	1.342		1.055	1.415	0	6	6	FALSE	TRUE
Q562R1	Beta-actin-like protein 2 OS=Homo sapiens GN=ACTBL2 PE=1 SV=2 - [ACTBL_HUMAN]			0.922	0.828	1.384	1.166	1.055	1.02			0.933	0.81	0.815	0.95	0.749	1.197	6.705	60.31	35.43	39.91	6	6	FALSE	TRUE
Q5H9A7	Metalloproteinase inhibitor 1 OS=Homo sapiens GN=TIMP1 PE=1 SV=1 - [Q5H9A7_HUMAN]	0.906	0.937333	0.865667	1.20033	0.893	1.01933	1.115	1.031	0.972667	0.723	1.25833	0.791	1.06233	0.999667	0.926	1.27767	10.66	28.7133	20.57	25.8533	8	8	FALSE	TRUE
Q5JR95	40S ribosomal protein S8 OS=Homo sapiens GN=RPS8 PE=1 SV=1 - [Q5JR95_HUMAN]			1.042	1.096	1.2915	0.646	0.7955	0.991			1.055	0.656	0.638	0.936	1.027	0.8265		1.115	0	0	6	6	FALSE	TRUE
Q5SQT3	Histone H2A (Fragment) OS=Homo sapiens GN=H2AFY2 PE=4 SV=4 - [Q5SQT3_HUMAN]	1.1565	0.915	1.318	1.009	0.728	0.9495	1.0735	1.216	1.3255	0.8825	1.179	1.0745	0.906	1.5425	1.151	1.241	0	0	0	0	8	8	FALSE	TRUE
Q5SR54	Calsyntenin-1 (Fragment) OS=Homo sapiens GN=CLSTN1 PE=4 SV=1 - [Q5SR54_HUMAN]	1.744	1.079				1.0845	0.784	1.0555	1.2095	1.079		0.8245	0.8565	1.122	1.032	1.176	2.345		0.71	4.205	5	7	FALSE	TRUE
Q5T123	SH3 domain-binding glutamic acid-rich-like protein 3 OS=Homo sapiens GN=SH3BGRL3 PE=1 SV=1 - [Q5T123_HUMAN]	0.617	0.879	0.766	0.617667	2.11867	1.29133	0.639667	0.514	0.603	0.671	0.834	0.547	0.486667	0.598	0.709	0.558	0	5.32667	4.76667	1.63	8	8	FALSE	TRUE
Q5T7C4	High mobility group protein B1 OS=Homo sapiens GN=HMGB1 PE=4 SV=1 - [Q5T7C4_HUMAN]			1.36067	0.763667	2.00567	1.5995	0.6165	0.631			0.803667	0.952	0.5755	0.516	0.86	0.744		1.39	0	0	6	6	FALSE	TRUE
Q5T985	Inter-alpha-trypsin inhibitor heavy chain H2 OS=Homo sapiens GN=ITIH2 PE=1 SV=1 - [Q5T985_HUMAN]			0.5635	0.7955	0.902	1.2845	1.0915	0.892			0.6625	1.101	1.13	0.794	1.498	1.009		2.19	2.145	0	6	6	FALSE	TRUE
Q5VZR0	Golgi-associated plant pathogenesis-related protein 1 OS=Homo sapiens GN=GLIPR2 PE=4 SV=1 - [Q5VZR0_HUMAN]	0.604	0.927	1.334	1.216	0.754	0.853	0.826	0.955	1.778	1.534	1.406	0.822	0.81	0.969	1.839	1.238	4.79	7.57	2.18	6.32	8	8	FALSE	TRUE
Q6PCB0	von Willebrand factor A domain-containing protein 1 OS=Homo sapiens GN=VWA1 PE=2 SV=1 - [VWA1_HUMAN]	1.111	1.1885	0.902333	1.10033	0.74	0.923	1.339	0.939333	0.9175	1.0285	1.297	1.00533	0.855	1.18767	0.823	1.04567	4.64	4.33667	4.34333	3.26	8	8	FALSE	TRUE
Q6Q0C0-2	Isoform 2 of E3 ubiquitin-protein ligase TRAF7 OS=Homo sapiens GN=TRAF7 - [TRAF7_HUMAN]			0.701	1.138	0.693	0.85	1.071	0.994			1.15	0.888	1.002	1.513	0.786	1.306		0	0	0	6	6	FALSE	TRUE
Q6UX06	Olfactomedin-4 OS=Homo sapiens GN=OLFM4 PE=1 SV=1 - [OLFM4_HUMAN]	1.283	1.249	3.41467	1.02033	0.818333	1.12067	1.18233	0.574333	0.759667	1.147	0.962	2.49333	1.332	0.603	2.29133	0.763	5.15	24.45	19.29	20.2033	8	8	FALSE	TRUE
Q6UXB2	VEGF coregulated chemokine 1 OS=Homo sapiens GN=CXCL17 PE=1 SV=1 - [VCC1_HUMAN]	0.469	0.8355	0.593333	0.942333	0.598333	1.4645	0.8875	1.00567	1.105	0.9045	0.778	0.5605	0.6965	1.079	0.992333	0.881667	0.855	1.11	0	1.99	8	8	FALSE	TRUE
Q6WN34	Chordin-like protein 2 OS=Homo sapiens GN=CHRDL2 PE=1 SV=1 - [CRDL2_HUMAN]	1.25167	0.801333	1.021	1.04	0.767	1.258	1.794	0.957	1.64567	0.872333	1.0045	1.398	1.259	0.604	1.822	1.158	274.85	245.123	215.843	329.393	8	8	FALSE	TRUE
Q6WN34-2	Isoform 2 of Chordin-like protein 2 OS=Homo sapiens GN=CHRDL2 - [CRDL2_HUMAN]	0.918333	0.884	1.01567	1.09633	0.71	1.075	0.965667	1.20133	1.467	1.25167	1.06733	0.820667	0.958	1.12867	1.07267	1.51667	334.69	298.947	253.75	396.487	8	8	FALSE	TRUE
Q6X4U4	Sclerostin domain-containing protein 1 OS=Homo sapiens GN=SOSTDC1 PE=1 SV=2 - [SOSD1_HUMAN]	1.17133	0.668667	1.073	0.674333	0.651	1.53567	0.953333	1.196	1.20767	1.13967	0.718667	1.02133	0.811	1.43067	1.14167	1.22367	8.04333	4.15667	5.08667	4.80667	8	8	FALSE	TRUE
Q7LBE3	Solute carrier family 26 member 9 OS=Homo sapiens GN=SLC26A9 PE=1 SV=1 - [S26A9_HUMAN]			0.89	0.763	0.508	0.809	1.187	1.8555			1.047	0.6825	0.9465	2.084	1.166	2.298		2.07	2.24	2.045	6	6	FALSE	TRUE
Q7Z591-4	Isoform 4 of AT-hook-containing transcription factor OS=Homo sapiens GN=AKNA - [AKNA_HUMAN]	1.356	0.6445	1.203	0.746	1.942	1.025	0.743	1.017	0.647	0.665	0.905	1.294	1.299	0.567	1.592	0.737	1.795	2.04	1.67	1.93	8	8	FALSE	TRUE
Q7Z5M8-2	Isoform 2 of Abhydrolase domain-containing protein 12B OS=Homo sapiens GN=ABHD12B - [AB12B_HUMAN]	9.4625	5.399	1.206	1.027	0.579	0.802	0.644	0.731	0.709	1.3885	1.474	4.023	1.012	0.241	0.455	1.102	1.96	1.92	0	4.35	8	8	FALSE	TRUE
Q7Z7D3-2	Isoform 2 of V-set domain-containing T-cell activation inhibitor 1 OS=Homo sapiens GN=VTCN1 - [VTCN1_HUMAN]	1.353	1.0875	1.345	0.8495	1.0195	0.812	1.3725	0.897	0.9555	1.0985	1.6615	1.0275	1.189	1.1915	0.6955	0.7525	0	0	1.21	0	8	8	FALSE	TRUE
Q86SQ4-2	Isoform 2 of G-protein coupled receptor 126 OS=Homo sapiens GN=GPR126 - [GP126_HUMAN]	1.505	1.355	1.127	0.956	0.584			1.086	1.171	1.461	0.959			0.853	1.558	1.119	1.68	0		0	6	6	FALSE	TRUE
Q86X29-6	Isoform 6 of Lipolysis-stimulated lipoprotein receptor OS=Homo sapiens GN=LSR - [LSR_HUMAN]	1.379	1.105	1.05167	0.958	0.714667	1.02633	1.235	1.069	1.3555	1.2695	1.046	0.911333	1.277	1.37067	0.782333	1.15767	2.245	2.01333	5.81	5.43	8	8	FALSE	TRUE
Q86Y38	Xylosyltransferase 1 OS=Homo sapiens GN=XYLT1 PE=1 SV=1 - [XYLT1_HUMAN]	1.1425	0.959	1.03633	0.838667	0.911	0.863	0.874333	0.881667	1.0985	0.962	0.981333	0.916	0.918667	0.856333	1.154	0.891	1.125	1.45	2.18	3.18333	8	8	FALSE	TRUE
Q8IWU5-2	Isoform 2 of Extracellular sulfatase Sulf-2 OS=Homo sapiens GN=SULF2 - [SULF2_HUMAN]	1.139	1.099	1.10833	0.916333	0.941	1.046	0.912	0.8355	0.938	1.0875	1.06633	0.977333	0.966333	1.002	1.1105	1.05	5.525	2.32333	3.28667	3.36	8	8	FALSE	TRUE
Q8IX07	Zinc finger protein ZFPM1 OS=Homo sapiens GN=ZFPM1 PE=1 SV=2 - [FOG1_HUMAN]	9.0105	3.0045	0.7705	1.46	0.4985	0.503	0.753	1.0735	1.14	1.2845	1.9735	1.9585	1.1215	0.3455	0.659	1.3655	0	0	0	0	8	8	FALSE	TRUE
Q8IYD8-2	Isoform 2 of Fanconi anemia group M protein OS=Homo sapiens GN=FANCM - [FANCM_HUMAN]			0.566	1.218	0.897	0.673	0.987	1.212			1.175	0.595	0.942	1.146	0.753	1.349		0	0	0	6	6	FALSE	TRUE
Q8NBJ4-2	Isoform 2 of Golgi membrane protein 1 OS=Homo sapiens GN=GOLM1 - [GOLM1_HUMAN]	1.496	1.15067	1.247	0.998667	0.699333	0.800667	1.03267	1.17233	0.951	1.682	1.13433	1.23567	1.00533	0.989667	0.974	0.941	2.53667	2.54	2.92	0.696667	8	8	FALSE	TRUE
Q8NBS9-2	Isoform 2 of Thioredoxin domain-containing protein 5 OS=Homo sapiens GN=TXNDC5 - [TXND5_HUMAN]	0.949	0.823	1.072	0.902	0.842			1.2015	1.029	0.866	0.992			1.1015	1.394	1.172	0	2.42		1.055	6	6	FALSE	TRUE
Q8NC51-4	Isoform 4 of Plasminogen activator inhibitor 1 RNA-binding protein OS=Homo sapiens GN=SERBP1 - [PAIRB_HUMAN]	1.6435	1.246	1.318	1.019	0.97			0.9665	0.871	0.86	1.145			0.752	0.836	1.0665	1.04	3.36		1.075	6	6	FALSE	TRUE
Q8WVQ1-3	Isoform 3 of Soluble calcium-activated nucleotidase 1 OS=Homo sapiens GN=CANT1 - [CANT1_HUMAN]	1.554	0.8405	1.334	1.057	0.901	1.0625	1.2125	1.157	1.2485	1.092	1.24	1.2295	1.2105	1.12	0.74	0.971	0.985	0	1.565	1.68	8	8	FALSE	TRUE
Q92520	Protein FAM3C OS=Homo sapiens GN=FAM3C PE=1 SV=1 - [FAM3C_HUMAN]	1.185	1.14167	0.953333	0.931333	0.589	0.756667	0.916	1.019	0.888667	1.36533	1.029	1.27233	0.892667	0.953333	0.868333	1.00767	8.42333	6.60667	2.79667	5.98333	8	8	FALSE	TRUE
Q92876	Kallikrein-6 OS=Homo sapiens GN=KLK6 PE=1 SV=1 - [KLK6_HUMAN]	1.08967	0.957333	1.10233	1.04733	0.734333	1.087	1.129	1.06533	1.078	1.39333	1.51067	0.882667	1.00733	1.183	1.057	1.17933	1.65667	13.0833	13.8967	11.7033	8	8	FALSE	TRUE
Q96DA0	Zymogen granule protein 16 homolog B OS=Homo sapiens GN=ZG16B PE=1 SV=3 - [ZG16B_HUMAN]	0.978	0.999				1.544	1.605	0.576	0.869	0.923		1.9805	2.3155	0.642	1.151	0.925	2.02		5.395	2.37	5	7	FALSE	TRUE
Q96KK5	Histone H2A type 1-H OS=Homo sapiens GN=HIST1H2AH PE=1 SV=3 - [H2A1H_HUMAN]	0.6985	0.9755	0.6795	0.839	1.8365	0.866	1.701	0.6955	0.9285	0.7265	0.9475	1.053	1.1125	0.945	1.5045	0.9675	3.02	1.89	0.95	1.66	8	8	FALSE	TRUE
Q96KP4	Cytosolic non-specific dipeptidase OS=Homo sapiens GN=CNDP2 PE=1 SV=2 - [CNDP2_HUMAN]	0.707667	0.998	0.950333	1.21633	1.70233	0.694667	0.864	0.946	0.713667	0.669	0.955667	0.658333	0.612667	0.758	0.956	0.912333	4.49333	17.5267	4.54667	7.10667	8	8	FALSE	TRUE
Q96S86	Hyaluronan and proteoglycan link protein 3 OS=Homo sapiens GN=HAPLN3 PE=2 SV=1 - [HPLN3_HUMAN]	1.38667	1.085	1.06533	0.964333	0.736	0.892333	0.981333	1.199	1.10933	1.24467	1.049	1.09	1.00867	1.22	1.06433	1.11767	27.3467	22.6767	24.7	29.33	8	8	FALSE	TRUE
Q99102-13	Isoform 13 of Mucin-4 OS=Homo sapiens GN=MUC4 - [MUC4_HUMAN]	1.34733	1.073	0.885	0.797	0.740333	1.005	0.742	1.36067	2.40633	1.19467	1.36167	1.331	0.680667	1.01167	1.56833	1.40067	12.6433	10.8267	12.8033	23.1133	8	8	FALSE	TRUE
Q99538-3	Isoform 3 of Legumain OS=Homo sapiens GN=LGMN - [LGMN_HUMAN]	0.998333	0.926667	0.874667	1.068	0.619333	0.981	0.896	0.848667	0.682	0.762667	1.50633	0.466667	0.782333	2.13667	0.709667	1.00033	0	2.04333	2.51667	1.59667	8	8	FALSE	TRUE
Q99541	Perilipin-2 OS=Homo sapiens GN=PLIN2 PE=1 SV=2 - [PLIN2_HUMAN]	0.9125	0.94	1.31933	1.08	1.14567	1.228	0.801	0.979333	1.289	0.984	1.846	1.13833	0.797667	0.815	3.59567	1.064	10.18	33.1167	9.84333	35.3167	8	8	FALSE	TRUE
Q99674	Cell growth regulator with EF hand domain protein 1 OS=Homo sapiens GN=CGREF1 PE=2 SV=2 - [CGRE1_HUMAN]	0.952667	1.49967	1.659	0.929	1.004	0.792	0.92	1.121	1.15433	1.15767	1.189	1.099	0.786	1.016	1.797	1.183	3.09	2.93	3.69	3.32	8	8	FALSE	TRUE
Q99828	Calcium and integrin-binding protein 1 OS=Homo sapiens GN=CIB1 PE=1 SV=4 - [CIB1_HUMAN]	2.059	1.598	0.747	0.972667	1.03533	0.846	1.803	2.2505	0.786	1.187	1.56267	2.024	1.466	1.376	0.9935	1.1155	4.64	1.83333	1.19	1.255	8	8	FALSE	TRUE
Q99832-3	Isoform 3 of T-complex protein 1 subunit eta OS=Homo sapiens GN=CCT7 - [TCPH_HUMAN]	1.543	1.122	1.151	1.113	1.411	1.72	0.918		1.048	0.733	0.878	0.459	0.79				0	2.18	2.13		7	5	FALSE	TRUE
Q9BRK5	45 kDa calcium-binding protein OS=Homo sapiens GN=SDF4 PE=1 SV=1 - [CAB45_HUMAN]	1.11833	1.04967	1.06833	0.969667	0.718	1.08467	1.18933	0.979333	1.08267	1.14033	1.16067	1.13267	1.12533	1.12467	1.01567	1.07533	9.28	7.37667	13.7533	14.3833	8	8	FALSE	TRUE
Q9BXJ1	Complement C1q tumor necrosis factor-related protein 1 OS=Homo sapiens GN=C1QTNF1 PE=1 SV=1 - [C1QT1_HUMAN]	1.0145	0.9885	0.899667	0.669333	0.942	1.24033	0.985667	1.31	1.1215	0.916	1.13333	0.808	0.967667	1.28167	0.917	1.06767	3.96	2.31	3.50667	0.7	8	8	FALSE	TRUE
Q9BY76	Angiopoietin-related protein 4 OS=Homo sapiens GN=ANGPTL4 PE=1 SV=2 - [ANGL4_HUMAN]	1.238	1.15467	0.925333	0.976667	0.577667	1.25733	1.10867	1.257	1.068	1.20833	0.900333	0.773333	1.03067	1.14933	1.22067	0.804333	11.16	8.14333	11.1	6.3	8	8	FALSE	TRUE
Q9GZM5	Protein YIPF3 OS=Homo sapiens GN=YIPF3 PE=1 SV=1 - [YIPF3_HUMAN]	1.154	0.9545	0.969	1.045	0.956	1.201	1.4935	1.0175	1.275	1.6255	1.322	1.1295	1.287	1.3395	1.046	1.0375	1.96	0	1.9	1.025	8	8	FALSE	TRUE
Q9H173	Nucleotide exchange factor SIL1 OS=Homo sapiens GN=SIL1 PE=1 SV=1 - [SIL1_HUMAN]	1.0155	0.826	0.887	0.9965	0.6585	1.045	1.194	1.1155	1.2145	1.41	0.926	0.849	0.9405	1.139	0.8155	1.226	2.365	5.03	1.035	6.075	8	8	FALSE	TRUE
Q9H4G4	Golgi-associated plant pathogenesis-related protein 1 OS=Homo sapiens GN=GLIPR2 PE=1 SV=3 - [GAPR1_HUMAN]	1.2935	1.1805	1.2195	1.201	0.8415	0.946	0.9015	1.057	2.098	1.601	1.3075	0.8795	0.8795	0.9955	1.568	1.32	1.325	6.975	4.855	8.31	8	8	FALSE	TRUE
Q9H772	Gremlin-2 OS=Homo sapiens GN=GREM2 PE=1 SV=1 - [GREM2_HUMAN]	1.159	1.277	0.954	0.751	1.035			1.097	0.954	1.19	1.011			1.6085	1.4725	1.3595	0	0		2.56	6	6	FALSE	TRUE
Q9HBR0	Putative sodium-coupled neutral amino acid transporter 10 OS=Homo sapiens GN=SLC38A10 PE=1 SV=2 - [S38AA_HUMAN]	1.389	1.24433	0.831	1.30967	1.152	1.0725	0.862	1.086	0.986667	0.875667	0.959	1.4115	1.3155	1.10267	0.918667	1.13367	4.99	2.27333	1.435	1.68333	8	8	FALSE	TRUE
Q9HC84	Mucin-5B OS=Homo sapiens GN=MUC5B PE=1 SV=3 - [MUC5B_HUMAN]	0.728	1.305	0.889	1.367	0.637	0.865	0.981667	0.978333	0.739	1.977	0.914	2.105	1.28167	0.899667	3.23667	1.00867	7.625	0	23.5033	17.4567	8	8	FALSE	TRUE
Q9NP72	Ras-related protein Rab-18 OS=Homo sapiens GN=RAB18 PE=1 SV=1 - [RAB18_HUMAN]	0.945333	1.082	1.051	1.07033	1.07533	0.947667	0.982667	1.32533	1.24333	1.10433	1.49867	0.686	0.963333	1.22833	1.59833	1.156	1.95	12.0867	2.02667	5.36667	8	8	FALSE	TRUE
Q9NPB8	Glycerophosphocholine phosphodiesterase GPCPD1 OS=Homo sapiens GN=GPCPD1 PE=1 SV=2 - [GPCP1_HUMAN]	0.534	2.552	0.868	0.819	0.47			2.179	1.342	1.102	1.179			3.106	1.342	2.829	0	0		0	6	6	FALSE	TRUE
Q9NQX5	Neural proliferation differentiation and control protein 1 OS=Homo sapiens GN=NPDC1 PE=1 SV=2 - [NPDC1_HUMAN]	0.278	0.685				0.77	0.988	0.708	2.163	0.926		0.688	0.965	0.863	0.887	0.961	0	1.23	1.775	1.8	5	7	FALSE	TRUE
Q9NYQ8	Protocadherin Fat 2 OS=Homo sapiens GN=FAT2 PE=1 SV=2 - [FAT2_HUMAN]	1.177	1.201	1.016	0.969	1.514	1.18133	1.29433		1.221	1.182	1.382	1.58233	1.33867				0	0	0	0	7	5	FALSE	TRUE
Q9NZ20	Group 3 secretory phospholipase A2 OS=Homo sapiens GN=PLA2G3 PE=1 SV=2 - [PA2G3_HUMAN]	0.7905	0.933	1.199	0.848	1.075	1.209	1.431	1.069	1.527	1.245	1.098	0.606	0.929	0.853	1.417	0.765	2.52	4.75	5.27	7.42	8	8	FALSE	TRUE
Q9NZH0	G-protein coupled receptor family C group 5 member B OS=Homo sapiens GN=GPRC5B PE=2 SV=2 - [GPC5B_HUMAN]	1.33133	0.919	0.967	0.774	1.27	0.839667	0.789	0.946	1.09233	1.38433	0.914	0.987	0.970333	1.12	1.287	0.9445	7.56333	1.81333	3.25	4.135	8	8	FALSE	TRUE
Q9NZP8	Complement C1r subcomponent-like protein OS=Homo sapiens GN=C1RL PE=1 SV=2 - [C1RL_HUMAN]	1.215	1.07133	1.24567	1.12133	0.892	0.966333	1.012	0.8675	1.32333	1.16733	1.123	1.33067	1.187	0.8615	1.0005	0.8915	1.33667	1.86	1.29333	3.225	8	8	FALSE	TRUE
Q9UBI6	Guanine nucleotide-binding protein G(I)/G(S)/G(O) subunit gamma-12 OS=Homo sapiens GN=GNG12 PE=1 SV=3 - [GBG12_HUMAN]	0.973	1.237	1.004	0.803	0.809	1.1535	0.9	1.19733	2.172	1.357	1.32	1.0325	1.003	0.883667	1.49	1.10267	0	2.91667	0.86	2.01333	8	8	FALSE	TRUE
Q9UG22	GTPase IMAP family member 2 OS=Homo sapiens GN=GIMAP2 PE=1 SV=2 - [GIMA2_HUMAN]	1.524	1.695	0.9115	0.7985	0.588	0.916	1.114	1.0885	0.989	0.564	0.949	0.947	1.058	1.095	0.9915	1.2655	0	1.845	0	0.92	8	8	FALSE	TRUE
Q9UHL4	Dipeptidyl peptidase 2 OS=Homo sapiens GN=DPP7 PE=1 SV=3 - [DPP2_HUMAN]	0.799	1.203	1.272	1.097	1.077	0.954	0.948	0.9445	0.687	0.682	1.079	1.168	0.813	1.001	1.103	0.9635	0	3.22	3.11	4.695	8	8	FALSE	TRUE
Q9UHL9-2	Isoform 2 of General transcription factor II-I repeat domain-containing protein 1 OS=Homo sapiens GN=GTF2IRD1 - [GT2D1_HUMAN]			0.883	0.724	0.743	0.888	1.065	1.031			1.588	1.751	1.354	0.724	0.88	1.01		1.97	0	0	6	6	FALSE	TRUE
Q9UQ88-5	Isoform SV7 of Cyclin-dependent kinase 11A OS=Homo sapiens GN=CDK11A - [CD11A_HUMAN]			0.997	1.272	0.852	0.826333	0.668667	1.077			1.6175	2.29	0.918	0.4625	0.763	1.7375		4.025	7.66667	6.35	6	6	FALSE	TRUE
Q9Y5Y6	Suppressor of tumorigenicity 14 protein OS=Homo sapiens GN=ST14 PE=1 SV=2 - [ST14_HUMAN]	1.2895	1.059	1.06033	0.878	0.748667	1.01467	1.13667	0.958667	0.9325	0.9225	0.982667	1.18833	1.14367	1.27133	1.014	0.874	2.2	0.646667	5.47	5.19667	8	8	FALSE	TRUE
Q9Y653-2	Isoform 2 of G-protein coupled receptor 56 OS=Homo sapiens GN=GPR56 - [GPR56_HUMAN]	0.887	1.012				1.111	1.132	0.951	0.915	1.192		0.899	1.214	1.696	1.046	1.15	2.55		0	2.7	5	7	FALSE	TRUE
Q9Y6Y9-2	Isoform 2 of Lymphocyte antigen 96 OS=Homo sapiens GN=LY96 - [LY96_HUMAN]	1.7995	1.3335	0.930667	1.116	0.661667	1.08267	1.34267	0.8235	0.7055	0.858	1.30567	1.048	0.983667	1.0675	0.865	1.089	0.855	4.01667	3.13667	3.915	8	8	FALSE	TRUE
R4GN98	Protein S100 (Fragment) OS=Homo sapiens GN=S100A6 PE=1 SV=1 - [R4GN98_HUMAN]			0.944333	0.776	2.08533	1.2015	0.7155	0.644			0.867667	0.9895	0.9045	0.749	0.924	0.691		4.44	2.85	1.73	6	6	FALSE	TRUE
S4R371	Fatty acid-binding protein, heart (Fragment) OS=Homo sapiens GN=FABP3 PE=1 SV=1 - [S4R371_HUMAN]	0.602333	1.32	0.765	1.04233	1.687	0.736	0.797	0.853333	0.734333	0.614667	1.21067	0.316667	0.446667	0.765	0.857333	0.982667	50.0267	117.973	48.77	66.2133	8	8	FALSE	TRUE
U3KPS2	Myeloblastin OS=Homo sapiens GN=PRTN3 PE=1 SV=1 - [U3KPS2_HUMAN]	1.2235	0.987	0.957	0.744333	1.021	1.85833	1.05667	0.474	0.884	0.767	0.771667	1.212	1.00167	0.661	1.08	0.605	0	3.84667	2.22	4.2	8	8	FALSE	TRUE
V9GYE3	Apolipoprotein A-II OS=Homo sapiens GN=APOA2 PE=1 SV=1 - [V9GYE3_HUMAN]	1.01067	0.844333	0.766333	1.014	0.937	1.26533	1.44	0.812667	0.861333	1.05567	0.916333	0.978333	0.846	1.033	0.603333	0.830667	13.8367	13.9167	9.74667	4.82333	8	8	FALSE	TRUE
V9HW75	Epididymis secretory protein Li 109 OS=Homo sapiens GN=HEL-S-109 PE=2 SV=1 - [V9HW75_HUMAN]	1.033	1.19	0.845	0.9555	0.7145	1.1235	0.9485	1.0815	1.041	0.964	1.1815	0.8665	1.3615	1.0445	0.792	1.6365	24.52	11.36	27.57	26.885	8	8	FALSE	TRUE
X6R3G6	Lactadherin OS=Homo sapiens GN=MFGE8 PE=4 SV=1 - [X6R3G6_HUMAN]	1.43233	1.219	0.997667	0.939	0.816	1.249	0.922667	0.917	1.59067	0.83	1.498	1.107	1.12867	1.44667	1.01167	1.07767	149.18	129.627	138.88	156.637	8	8	FALSE	TRUE
X6R9L0	DnaJ homolog subfamily C member 3 OS=Homo sapiens GN=DNAJC3 PE=1 SV=1 - [X6R9L0_HUMAN]	0.803	0.949	0.893	0.8895	0.8665	1.1455	0.923	1.205	1.212	1.016	1.087	0.924	1.019	1.384	0.912	1.276	0	0	0	1.85	8	8	FALSE	TRUE
A0A075B6E2	40S ribosomal protein S19 OS=Homo sapiens GN=RPS19 PE=1 SV=1 - [A0A075B6E2_HUMAN]			1.011	1.227	1.139						0.9							1.76			3	1	FALSE	FALSE
A0A075B6I1	Protein IGLV4-60 (Fragment) OS=Homo sapiens GN=IGLV4-60 PE=4 SV=1 - [A0A075B6I1_HUMAN]						1.44067	1.58633	1.564				2.422	1.03933	0.9375	0.697	0.867			2.63	2.13	3	5	FALSE	FALSE
A0A075B708	Protein TRAJ61 (Fragment) OS=Homo sapiens GN=TRAJ61 PE=4 SV=1 - [A0A075B708_HUMAN]			0.978	1.08	1.19	1.508	0.6965				2.282	1.258	0.952					0	1.84		5	3	FALSE	FALSE
A0A087WSX0	Protein IGLV5-45 (Fragment) OS=Homo sapiens GN=IGLV5-45 PE=4 SV=1 - [A0A087WSX0_HUMAN]								1.6745						0.433	1.249	0.475				0	1	3	FALSE	FALSE
A0A087WTB8	Ubiquitin carboxyl-terminal hydrolase OS=Homo sapiens GN=UCHL3 PE=3 SV=1 - [A0A087WTB8_HUMAN]			0.9575	1.1155	1.2605						0.861							0			3	1	FALSE	FALSE
A0A087WTS4	Peptidyl-prolyl cis-trans isomerase FKBP1A OS=Homo sapiens GN=FKBP1A PE=4 SV=1 - [A0A087WTS4_HUMAN]						0.486						0.71	0.846						0		1	2	FALSE	FALSE
A0A087WTT1	Polyadenylate-binding protein 1 OS=Homo sapiens GN=PABPC1 PE=1 SV=1 - [A0A087WTT1_HUMAN]			0.923333	1.04867	1.462			0.978			1.008			0.824	0.987	0.861		3.41		0	4	4	FALSE	FALSE
A0A087WUI2	Heterogeneous nuclear ribonucleoproteins A2/B1 OS=Homo sapiens GN=HNRNPA2B1 PE=1 SV=1 - [A0A087WUI2_HUMAN]			0.8375	0.729	2.0875						0.8435							2.9			3	1	FALSE	FALSE
A0A087WUZ7	Sorting nexin 13, isoform CRA_g OS=Homo sapiens GN=SNX13 PE=4 SV=1 - [A0A087WUZ7_HUMAN]	0.891	0.997	0.689	1.177	0.761				0.642	0.897	0.976						0	0			5	3	FALSE	FALSE
A0A087WVV7	SRC kinase-signaling inhibitor 1 (Fragment) OS=Homo sapiens GN=SRCIN1 PE=4 SV=1 - [A0A087WVV7_HUMAN]			1.321	1.129							1.582							0		0	2	1	FALSE	FALSE
A0A087WW46	Nodal modulator 1 OS=Homo sapiens GN=NOMO1 PE=4 SV=1 - [A0A087WW46_HUMAN]								0.736						1.04	0.945	1.018				1.67	1	3	FALSE	FALSE
A0A087WWF8	Mucin-like protein 1 OS=Homo sapiens GN=MUCL1 PE=4 SV=1 - [A0A087WWF8_HUMAN]			1.013	1	0.522	1.034	1.023				1.746	2.624	1.978					1.7	1.69		5	3	FALSE	FALSE
A0A087WWY3	Filamin-A OS=Homo sapiens GN=FLNA PE=1 SV=1 - [A0A087WWY3_HUMAN]			0.985	1.292	1.06						1.276							0			3	1	FALSE	FALSE
A0A087WX18	HLA class II histocompatibility antigen, DRB1-13 beta chain OS=Homo sapiens GN=HLA-DRB1 PE=1 SV=1 - [A0A087WX18_HUMAN]			0.6165	1.04	0.634			0.863			0.939			1.061	1.22	0.718		2.045	0	1.65	4	4	FALSE	FALSE
A0A087WXI2	IgGFc-binding protein OS=Homo sapiens GN=FCGBP PE=4 SV=1 - [A0A087WXI2_HUMAN]	1.471	1.04				1.19	0.8485		1.42	1.051		1.642	1.146				7.7		0.865		4	4	FALSE	FALSE
A0A087WXP0	Azurocidin OS=Homo sapiens GN=AZU1 PE=3 SV=1 - [A0A087WXP0_HUMAN]						1.678	1.091					0.979	0.823						1.6		2	2	FALSE	FALSE
A0A087WYE1	Ig gamma-1 chain C region OS=Homo sapiens GN=IGHG1 PE=1 SV=1 - [A0A087WYE1_HUMAN]	1.755	1.072	0.877	1.256	0.549				1.244	0.966	1.389						110.065	105.79	122.205	100.825	5	3	FALSE	FALSE
A0A087X010	Ig gamma-1 chain C region OS=Homo sapiens GN=IGHG1 PE=1 SV=1 - [A0A087X010_HUMAN]			0.78	0.939	0.802	1.47	1.175				0.761	1.326	1.119				88.145	98.21	103.51	86.985	5	3	FALSE	FALSE
A0A087X054	Hypoxia up-regulated protein 1 OS=Homo sapiens GN=HYOU1 PE=1 SV=1 - [A0A087X054_HUMAN]	1.091	1.795				0.984	0.89		1.018	1.314		1.122	1.418				0		0		4	4	FALSE	FALSE
A0A087X0P7	Proline-rich protein 1 OS=Homo sapiens GN=PROL1 PE=4 SV=1 - [A0A087X0P7_HUMAN]								1.231						1.336	1.083	0.785				0	1	3	FALSE	FALSE
A0A087X0Q4	Protein IGKV2-40 OS=Homo sapiens GN=IGKV2-40 PE=4 SV=1 - [A0A087X0Q4_HUMAN]						1.4335	0.8995					0.6405	1.003				17.015	18.64	19.45	17.95	2	2	FALSE	FALSE
A0A087X106	Keratin, type II cuticular Hb1 OS=Homo sapiens GN=KRT81 PE=3 SV=1 - [A0A087X106_HUMAN]						0.726	1.834					0.855	0.94						1.82		2	2	FALSE	FALSE
A0A087X1C7	Ig gamma-1 chain C region OS=Homo sapiens GN=IGHG1 PE=1 SV=1 - [A0A087X1C7_HUMAN]			0.949	1.583	0.768						0.753						47.86	119.89	98.78	59.16	3	1	FALSE	FALSE
A0A087X1J7	Glutathione peroxidase OS=Homo sapiens GN=GPX3 PE=3 SV=1 - [A0A087X1J7_HUMAN]			0.907	0.952	0.947						1.13							0			3	1	FALSE	FALSE
A0A087X243	Glutathione S-transferase P (Fragment) OS=Homo sapiens GN=GSTP1 PE=1 SV=1 - [A0A087X243_HUMAN]			1.249	1.009	1.944	1.205	1.11				1.138	0.879	0.817					5.53	0		5	3	FALSE	FALSE
A0A087X2E9	Glutathione S-transferase P (Fragment) OS=Homo sapiens GN=GSTP1 PE=1 SV=1 - [A0A087X2E9_HUMAN]			1.003	1.25	1.737			1.058			1.193			1	0.693	1.072		2.52		0	4	4	FALSE	FALSE
A0A0A0MQY9	Kallikrein-8 OS=Homo sapiens GN=KLK8 PE=4 SV=1 - [A0A0A0MQY9_HUMAN]			1.002	0.9555	0.9615	1.107	1.417				1.579	1.549	1.315					0.84	0		5	3	FALSE	FALSE
A0A0A0MS14	Protein IGHV1-45 (Fragment) OS=Homo sapiens GN=IGHV1-45 PE=4 SV=1 - [A0A0A0MS14_HUMAN]						2.70567	0.703333					0.995333	1.991						2.18		2	2	FALSE	FALSE
A0A0A0MS76	Zinc finger protein 99 OS=Homo sapiens GN=ZNF99 PE=4 SV=1 - [A0A0A0MS76_HUMAN]	2.676	0.578							1.036	0.817							0				2	2	FALSE	FALSE
A0A0A0MSD6	Teneurin-3 OS=Homo sapiens GN=TENM3 PE=4 SV=1 - [A0A0A0MSD6_HUMAN]	2.042	1.478							0.268	0.29							0				2	2	FALSE	FALSE
A6NH36	40S ribosomal protein S4, X isoform OS=Homo sapiens GN=RPS4X PE=1 SV=1 - [A6NH36_HUMAN]			1.152	0.924	1.82						0.724							1.81			3	1	FALSE	FALSE
A6NJH9	Eukaryotic translation initiation factor 1A, Y-chromosomal OS=Homo sapiens GN=EIF1AY PE=4 SV=1 - [A6NJH9_HUMAN]	0.448	0.522							0.917	0.982							0				2	2	FALSE	FALSE
A6NKL6	Transmembrane protein 200C OS=Homo sapiens GN=TMEM200C PE=2 SV=2 - [T200C_HUMAN]	1.113	2.599				1.333	1.065		2.096	0.73		7.706	1.593				0		1.81		4	4	FALSE	FALSE
A8MUD9	60S ribosomal protein L7 OS=Homo sapiens GN=RPL7 PE=3 SV=1 - [A8MUD9_HUMAN]			0.9495	1.0245	1.3805						1.0975							0			3	1	FALSE	FALSE
B0QZE1	Histone lysine demethylase PHF8 (Fragment) OS=Homo sapiens GN=PHF8 PE=4 SV=1 - [B0QZE1_HUMAN]	1.151	1.855							0.984	2.018							0				2	2	FALSE	FALSE
B1AHC9	X-ray repair cross-complementing protein 6 OS=Homo sapiens GN=XRCC6 PE=4 SV=1 - [B1AHC9_HUMAN]	0.4	1.037							0.848	1.295							0				2	2	FALSE	FALSE
B1AK87	Capping protein (Actin filament) muscle Z-line, beta, isoform CRA_a OS=Homo sapiens GN=CAPZB PE=1 SV=1 - [B1AK87_HUMAN]			1.094	0.988	1.496						1.37							0			3	1	FALSE	FALSE
B1AKG0	Complement factor H-related protein 1 OS=Homo sapiens GN=CFHR1 PE=4 SV=1 - [B1AKG0_HUMAN]			1.237	0.904	1.236	0.85	0.6975				0.946	0.8645	0.9025					0	0		5	3	FALSE	FALSE
B1AP15	CD55 antigen, decay accelerating factor for complement (Cromer blood group), isoform CRA_d OS=Homo sapiens GN=CD55 PE=4 SV=1 - [B1AP15_HUMAN]						1.098	1.253					1.618	1.176						0		2	2	FALSE	FALSE
B4DNV3	Interleukin-6 OS=Homo sapiens GN=IL6 PE=2 SV=1 - [B4DNV3_HUMAN]								0.9						0.894	1.097	1.421				0	1	3	FALSE	FALSE
B4DUR8	T-complex protein 1 subunit gamma OS=Homo sapiens GN=CCT3 PE=2 SV=1 - [B4DUR8_HUMAN]			1.168	1.06033	1.35433						0.939							2.90667			3	1	FALSE	FALSE
B5MCB5	Cellular retinoic acid-binding protein 1 (Fragment) OS=Homo sapiens GN=CRABP1 PE=4 SV=2 - [B5MCB5_HUMAN]			1.0935	0.795	1.2105						1.106							3.51		1.77	3	1	FALSE	FALSE
B5MCD5	Diacylglycerol kinase OS=Homo sapiens GN=DGKB PE=3 SV=1 - [B5MCD5_HUMAN]		0.353							2.443								0				1	1	FALSE	FALSE
B7Z2D2	Centrosomal protein of 70 kDa OS=Homo sapiens GN=CEP70 PE=2 SV=1 - [B7Z2D2_HUMAN]						1.416	0.674					0.848	0.897						0		2	2	FALSE	FALSE
B8ZZI9	Aftiphilin OS=Homo sapiens GN=AFTPH PE=1 SV=1 - [B8ZZI9_HUMAN]								0.717						0.889	1.026	1.979				1.61	1	3	FALSE	FALSE
B8ZZL6	Macrophage-capping protein (Fragment) OS=Homo sapiens GN=CAPG PE=1 SV=1 - [B8ZZL6_HUMAN]			1.134	0.94	1.36	1.674	0.687				1.018	0.911	0.806					0	0		5	3	FALSE	FALSE
C9IZ46	Protein shisa-5 (Fragment) OS=Homo sapiens GN=SHISA5 PE=4 SV=1 - [C9IZ46_HUMAN]	0.8815	0.916	0.913	1.106	1.1255				0.787	0.7205	1.0985						0.815	1.115			5	3	FALSE	FALSE
C9IZG4	Protein CutA OS=Homo sapiens GN=CUTA PE=1 SV=1 - [C9IZG4_HUMAN]	0.897	1.2						1.164	1.4325	1.8225				1.242	1.287	1.332	0	0	0	1.63	3	5	FALSE	FALSE
C9J6B1	Ras-related protein Ral-B (Fragment) OS=Homo sapiens GN=RALB PE=1 SV=1 - [C9J6B1_HUMAN]			0.869333	0.928667	1.076						1.17533							1.93333			3	1	FALSE	FALSE
C9J8Z4	Immunoglobulin superfamily member 8 (Fragment) OS=Homo sapiens GN=IGSF8 PE=4 SV=1 - [C9J8Z4_HUMAN]						1.077	1.309	1.0055				1.15433	1.57267	1.028	0.866	1.0105			0.693333	2.33	3	5	FALSE	FALSE
C9J9K3	40S ribosomal protein SA (Fragment) OS=Homo sapiens GN=RPSA PE=1 SV=4 - [C9J9K3_HUMAN]			1.576	1.563	1.682						0.684							0			3	1	FALSE	FALSE
C9JA18	Diacylglycerol kinase beta (Fragment) OS=Homo sapiens GN=DGKB PE=4 SV=1 - [C9JA18_HUMAN]						0.55	0.586					2.041	1.894						0		2	2	FALSE	FALSE
C9JC74	Inositol-trisphosphate 3-kinase A (Fragment) OS=Homo sapiens GN=ITPKA PE=4 SV=1 - [C9JC74_HUMAN]						0.923	1.381					0.554	0.863						0		2	2	FALSE	FALSE
C9JEE0	Immunoglobulin lambda-like polypeptide 1 (Fragment) OS=Homo sapiens GN=IGLL1 PE=4 SV=1 - [C9JEE0_HUMAN]			1.258	1.3225	1.0345	1.204	0.764				1.1925	1.066	1.217				0	6.21	1.165	0.87	5	3	FALSE	FALSE
C9JFR9	7-alpha-hydroxycholest-4-en-3-one 12-alpha-hydroxylase OS=Homo sapiens GN=CYP8B1 PE=3 SV=1 - [C9JFR9_HUMAN]			0.231	1.153	0.572						1.369							0			3	1	FALSE	FALSE
C9JM50	Keratin, type I cytoskeletal 19 (Fragment) OS=Homo sapiens GN=KRT19 PE=1 SV=1 - [C9JM50_HUMAN]			1.18833	0.984667	1.83133	0.984	1.1245				1.24333	1.44	1.5705					1.75667	0	0	5	3	FALSE	FALSE
C9JP31	THUMP domain-containing protein 3 (Fragment) OS=Homo sapiens GN=THUMPD3 PE=4 SV=4 - [C9JP31_HUMAN]	1.22	1.214							0.978	1.067							0				2	2	FALSE	FALSE
C9JQ42	Glycogenin-1 (Fragment) OS=Homo sapiens GN=GYG1 PE=1 SV=4 - [C9JQ42_HUMAN]	1.776	1.412				1.295	0.7365		0.955	0.784		0.9115	2.52				1.77		0.91		4	4	FALSE	FALSE
C9JQD1	Glucokinase OS=Homo sapiens GN=GCK PE=3 SV=1 - [C9JQD1_HUMAN]						0.967	0.951					1.244	1.841						0		2	2	FALSE	FALSE
C9JRE9	C-reactive protein OS=Homo sapiens GN=CRP PE=4 SV=1 - [C9JRE9_HUMAN]								3.265						1.044	3.224	2.75				0	1	3	FALSE	FALSE
C9JTT6	Actin-related protein 2/3 complex subunit 1B (Fragment) OS=Homo sapiens GN=ARPC1B PE=1 SV=4 - [C9JTT6_HUMAN]			1.2875	1.257	0.881						1.226							1.495			3	1	FALSE	FALSE
C9JYY9	ADP-sugar pyrophosphatase (Fragment) OS=Homo sapiens GN=NUDT5 PE=1 SV=4 - [C9JYY9_HUMAN]								2.521						2.214	2.217	2.573				0	1	3	FALSE	FALSE
D3YTB1	60S ribosomal protein L32 (Fragment) OS=Homo sapiens GN=RPL32 PE=1 SV=1 - [D3YTB1_HUMAN]			1.42	1.099	1.042						0.682							0			3	1	FALSE	FALSE
D6R954	tRNA methyltransferase 10 homolog A (Fragment) OS=Homo sapiens GN=TRMT10A PE=4 SV=4 - [D6R954_HUMAN]				0.643	2.529													0			2	0	FALSE	FALSE
D6R9B6	40S ribosomal protein S3a OS=Homo sapiens GN=RPS3A PE=4 SV=1 - [D6R9B6_HUMAN]			1.063	1.231	1.147						0.939							0			3	1	FALSE	FALSE
D6R9P3	Heterogeneous nuclear ribonucleoprotein A/B OS=Homo sapiens GN=HNRNPAB PE=1 SV=1 - [D6R9P3_HUMAN]			0.778	1.018	1.694						0.975							0			3	1	FALSE	FALSE
D6RA48	Alpha-1,3-mannosyl-glycoprotein 2-beta-N-acetylglucosaminyltransferase (Fragment) OS=Homo sapiens GN=MGAT1 PE=4 SV=1 - [D6RA48_HUMAN]	1.364	0.981							1.076	1.232							0				2	2	FALSE	FALSE
D6RAP7	N-alpha-acetyltransferase 15, NatA auxiliary subunit OS=Homo sapiens GN=NAA15 PE=4 SV=1 - [D6RAP7_HUMAN]															0.399	0.757				0	0	2	FALSE	FALSE
D6RBK0	Prohibitin (Fragment) OS=Homo sapiens GN=PHB PE=1 SV=1 - [D6RBK0_HUMAN]	5.567	6.668							6.709	2.725							0				2	2	FALSE	FALSE
D6REL8	Fibrinogen beta chain OS=Homo sapiens GN=FGB PE=1 SV=1 - [D6REL8_HUMAN]						1.167	1.243	1.227				1.171	1.137	1.288	0.743	0.928			4.81	0	3	5	FALSE	FALSE
D6RF62	Multifunctional protein ADE2 OS=Homo sapiens GN=PAICS PE=4 SV=1 - [D6RF62_HUMAN]														0.785	0.447	3.1915				0	0	3	FALSE	FALSE
D6RGE0	40S ribosomal protein S3a (Fragment) OS=Homo sapiens GN=RPS3A PE=1 SV=1 - [D6RGE0_HUMAN]			1.164	1.242	1.214						1.148							2.38			3	1	FALSE	FALSE
D6RGG2	Ethanolamine-phosphate phospho-lyase (Fragment) OS=Homo sapiens GN=ETNPPL PE=3 SV=1 - [D6RGG2_HUMAN]								0.679						0.904	1.447	0.961				0	1	3	FALSE	FALSE
D6RIX0	40S ribosomal protein S23 OS=Homo sapiens GN=RPS23 PE=1 SV=1 - [D6RIX0_HUMAN]			0.942	1.095	1.116						0.724							2			3	1	FALSE	FALSE
E2QRD4	Protein MMS22-like OS=Homo sapiens GN=MMS22L PE=1 SV=1 - [E2QRD4_HUMAN]			0.851	0.048	0.355						1.6295							0			3	1	FALSE	FALSE
E3W980	Helicase POLQ-like OS=Homo sapiens GN=HELQ PE=4 SV=1 - [E3W980_HUMAN]			1.284	0.929	1.024						1.442							0			3	1	FALSE	FALSE
E5RG57	Stanniocalcin-2 (Fragment) OS=Homo sapiens GN=STC2 PE=4 SV=1 - [E5RG57_HUMAN]						0.556	0.535					0.744	0.521						0		2	2	FALSE	FALSE
E5RK62	SPARC (Fragment) OS=Homo sapiens GN=SPARC PE=4 SV=1 - [E5RK62_HUMAN]	1.23	0.7345							1.066	1.203							0				2	2	FALSE	FALSE
E7EMM4	Acid ceramidase OS=Homo sapiens GN=ASAH1 PE=1 SV=1 - [E7EMM4_HUMAN]						1.978	2.667					2.095	2.157						0		2	2	FALSE	FALSE
E7EPB3	60S ribosomal protein L14 OS=Homo sapiens GN=RPL14 PE=1 SV=1 - [E7EPB3_HUMAN]			1.091	1.0015	0.947						0.9495							1.95			3	1	FALSE	FALSE
E7ESG8	Serine/threonine-protein phosphatase (Fragment) OS=Homo sapiens GN=PPP2CA PE=3 SV=1 - [E7ESG8_HUMAN]			0.84	0.889	1.301						0.815							0			3	1	FALSE	FALSE
E7EU96	Casein kinase II subunit alpha OS=Homo sapiens GN=CSNK2A1 PE=1 SV=1 - [E7EU96_HUMAN]			0.689		0.38													0		0	2	0	FALSE	FALSE
E7EVQ3	Angiopoietin-2 OS=Homo sapiens GN=ANGPT2 PE=4 SV=1 - [E7EVQ3_HUMAN]			2.338	1.186	1.837						0.971							0			3	1	FALSE	FALSE
E7EX53	Ribosomal protein L15 (Fragment) OS=Homo sapiens GN=RPL15 PE=1 SV=1 - [E7EX53_HUMAN]			0.834	1.03667	1.61533						1.52167							0.553333			3	1	FALSE	FALSE
E9PB61	THO complex subunit 4 OS=Homo sapiens GN=ALYREF PE=1 SV=1 - [E9PB61_HUMAN]			0.455	0.492	0.212						0.458							0			3	1	FALSE	FALSE
E9PBG3	E3 ubiquitin-protein ligase TRIM36 OS=Homo sapiens GN=TRIM36 PE=4 SV=1 - [E9PBG3_HUMAN]	1.484	1.165							1.419	0.813							0				2	2	FALSE	FALSE
E9PDD2	Vascular cell adhesion protein 1 OS=Homo sapiens GN=VCAM1 PE=4 SV=1 - [E9PDD2_HUMAN]	1.607	1.044							1.545	1.747							2.54				2	2	FALSE	FALSE
E9PGG1	Cytoplasmic dynein 1 intermediate chain 2 (Fragment) OS=Homo sapiens GN=DYNC1I2 PE=1 SV=1 - [E9PGG1_HUMAN]			0.927	0.954	1.074						0.76							0			3	1	FALSE	FALSE
E9PH64	NADH dehydrogenase [ubiquinone] 1 beta subcomplex subunit 9 OS=Homo sapiens GN=NDUFB9 PE=1 SV=1 - [E9PH64_HUMAN]			1.222	1.063	1.371	0.523	0.414				1.025	1.047	0.593					0	0		5	3	FALSE	FALSE
E9PI36	Alpha-(1,3)-fucosyltransferase 6 (Fragment) OS=Homo sapiens GN=FUT6 PE=3 SV=1 - [E9PI36_HUMAN]								1.029						1.12	0.895	1.03				1.68	1	3	FALSE	FALSE
E9PIF4	Sialidase-1 OS=Homo sapiens GN=NEU1 PE=1 SV=1 - [E9PIF4_HUMAN]	1.076	1.118							0.981	1.19							0				2	2	FALSE	FALSE
E9PJK1	Tetraspanin OS=Homo sapiens GN=CD81 PE=3 SV=1 - [E9PJK1_HUMAN]						0.707	0.982	1.0745				0.522	0.74	0.9585	0.966	1.162			0	3.82	3	5	FALSE	FALSE
E9PKF1	Chitinase domain-containing protein 1 (Fragment) OS=Homo sapiens GN=CHID1 PE=1 SV=1 - [E9PKF1_HUMAN]			0.92	0.778	1.179	1.017	1.064				0.931	1.058	0.8975					0	0		5	3	FALSE	FALSE
E9PKP4	Macrophage colony-stimulating factor 1 (Fragment) OS=Homo sapiens GN=CSF1 PE=4 SV=1 - [E9PKP4_HUMAN]	1.4115	1.803				1.52633	1.50333		1.2085	1.298		1.359	1.657				1.02		0.62		4	4	FALSE	FALSE
E9PKT6	Pro-cathepsin H (Fragment) OS=Homo sapiens GN=CTSH PE=1 SV=1 - [E9PKT6_HUMAN]			1.183	1.093	1.099						0.962							0			3	1	FALSE	FALSE
E9PKY4	Transforming growth factor beta receptor type 3 OS=Homo sapiens GN=TGFBR3 PE=4 SV=1 - [E9PKY4_HUMAN]						1.924	0.869					0.722	0.997						1.7		2	2	FALSE	FALSE
E9PLD0	Ras-related protein Rab-1B OS=Homo sapiens GN=RAB1B PE=3 SV=1 - [E9PLD0_HUMAN]			1.3265	1.37	1.8935			2.157			2.421			0.982	0.964	2.077		4.655	0.865	2.04	4	4	FALSE	FALSE
E9PLH9	GDP-L-fucose synthase (Fragment) OS=Homo sapiens GN=TSTA3 PE=1 SV=4 - [E9PLH9_HUMAN]			0.962	0.862	1.2835						1.3105							0			3	1	FALSE	FALSE
E9PMG2	Palmitoyl-protein thioesterase 1 (Fragment) OS=Homo sapiens GN=PPT1 PE=1 SV=1 - [E9PMG2_HUMAN]						1.007	1.182	1.253				0.863	1.094	1.201	1.007	1.077			2.35	2.98	3	5	FALSE	FALSE
E9PN91	Elongation factor 1-delta OS=Homo sapiens GN=EEF1D PE=1 SV=1 - [E9PN91_HUMAN]			1.155	0.896	1.706						0.733							2.16			3	1	FALSE	FALSE
E9PNF7	Lysosomal Pro-X carboxypeptidase (Fragment) OS=Homo sapiens GN=PRCP PE=1 SV=1 - [E9PNF7_HUMAN]						1.9975	0.921					1.782	1.0725						0		2	2	FALSE	FALSE
E9PQ96	40S ribosomal protein S3 OS=Homo sapiens GN=RPS3 PE=1 SV=1 - [E9PQ96_HUMAN]			1.025	0.805	1.644						0.851							1.67			3	1	FALSE	FALSE
F2Z2F3	Uncharacterized protein OS=Homo sapiens PE=4 SV=1 - [F2Z2F3_HUMAN]			0.891	0.903	1.343						1.053							0			3	1	FALSE	FALSE
F5GX11	Proteasome subunit alpha type-1 OS=Homo sapiens GN=PSMA1 PE=1 SV=1 - [F5GX11_HUMAN]			0.87	1.1775	1.758						0.9315							2.51			3	1	FALSE	FALSE
F5GYL4	T-complex protein 1 subunit alpha OS=Homo sapiens GN=TCP1 PE=1 SV=1 - [F5GYL4_HUMAN]			0.818	1.078	1.49						0.838							1.74			3	1	FALSE	FALSE
F5H1H2	Cell division cycle and apoptosis regulator protein 1 (Fragment) OS=Homo sapiens GN=CCAR1 PE=1 SV=1 - [F5H1H2_HUMAN]	1.203								1.137								0				1	1	FALSE	FALSE
F5H4C6	N-acetylglucosamine-6-sulfatase (Fragment) OS=Homo sapiens GN=GNS PE=1 SV=4 - [F5H4C6_HUMAN]						1.168	1.167					0.886	0.796						1.68		2	2	FALSE	FALSE
F5H6Q0	Rho GDP-dissociation inhibitor 2 (Fragment) OS=Homo sapiens GN=ARHGDIB PE=1 SV=1 - [F5H6Q0_HUMAN]			0.742	0.854	2.118	1.576	0.679				0.695	0.552	0.653					9.49	2.3		5	3	FALSE	FALSE
F5H726	T-complex protein 1 subunit alpha (Fragment) OS=Homo sapiens GN=TCP1 PE=1 SV=1 - [F5H726_HUMAN]			1.226	0.973	2.398						0.981							0			3	1	FALSE	FALSE
F6SDV2	Tubulointerstitial nephritis antigen-like OS=Homo sapiens GN=TINAGL1 PE=3 SV=1 - [F6SDV2_HUMAN]	1.706	1.816				0.807	1.231		1.518	1.325		0.962	0.825				2.4		0		4	4	FALSE	FALSE
F8VQ14	T-complex protein 1 subunit beta OS=Homo sapiens GN=CCT2 PE=1 SV=1 - [F8VQ14_HUMAN]			0.989	0.969	0.984						1.03767							1.28			3	1	FALSE	FALSE
F8VWV4	60S acidic ribosomal protein P0 (Fragment) OS=Homo sapiens GN=RPLP0 PE=1 SV=1 - [F8VWV4_HUMAN]			0.965	1.40967	1.07933	1.052	0.984				1.007	1.105	0.978					2.09667	2.09		5	3	FALSE	FALSE
F8VXH9	Poly(rC)-binding protein 2 (Fragment) OS=Homo sapiens GN=PCBP2 PE=1 SV=1 - [F8VXH9_HUMAN]			1.018	0.879	1.193						0.533							3.68	0	1.82	3	1	FALSE	FALSE
F8VY01	FYVE, RhoGEF and PH domain-containing protein 6 OS=Homo sapiens GN=FGD6 PE=1 SV=1 - [F8VY01_HUMAN]			1.874	1.158	0.932			1.371			1.12			1.302	1.296	0.802		1.75		0	4	4	FALSE	FALSE
F8W1N5	Nascent polypeptide-associated complex subunit alpha, muscle-specific form (Fragment) OS=Homo sapiens GN=NACA PE=1 SV=1 - [F8W1N5_HUMAN]			0.928	1.021	1.015						0.952							0			3	1	FALSE	FALSE
F8W6P5	Hemoglobin subunit beta (Fragment) OS=Homo sapiens GN=HBB PE=1 SV=1 - [F8W6P5_HUMAN]			4.476	1.033	1.004						1.04							4.89			3	1	FALSE	FALSE
F8W7S5	Ribosome-binding protein 1 OS=Homo sapiens GN=RRBP1 PE=1 SV=1 - [F8W7S5_HUMAN]			2.074	3.194	1.881			0.71			1.813			0.363	0.774	0.896		2.22		0	4	4	FALSE	FALSE
F8W9B8	Exocyst complex component 5 OS=Homo sapiens GN=EXOC5 PE=1 SV=1 - [F8W9B8_HUMAN]								0.949						1.201	0.963	0.772				0	1	3	FALSE	FALSE
F8WAM2	T-complex protein 1 subunit eta (Fragment) OS=Homo sapiens GN=CCT7 PE=1 SV=1 - [F8WAM2_HUMAN]			1.138	1.358	1.509						1.038							1.89			3	1	FALSE	FALSE
F8WAS2	Inter-alpha-trypsin inhibitor heavy chain H1 OS=Homo sapiens GN=ITIH1 PE=4 SV=1 - [F8WAS2_HUMAN]			0.731	1.024	0.626	1.13	1.193				0.951	1.527	1.288					2.01	0		5	3	FALSE	FALSE
F8WC22	Protein downstream neighbor of Son OS=Homo sapiens GN=DONSON PE=1 SV=1 - [F8WC22_HUMAN]	0.773	0.747				1.23	1.12		0.979	1.176		0.946	1.585				0		1.61		4	4	FALSE	FALSE
F8WCR1	60S ribosomal protein L3 OS=Homo sapiens GN=RPL3 PE=1 SV=1 - [F8WCR1_HUMAN]			1.327	1.276	1.254						1.252							0			3	1	FALSE	FALSE
F8WCY6	Ras-related protein Rab-5A OS=Homo sapiens GN=RAB5A PE=1 SV=1 - [F8WCY6_HUMAN]			0.719	1.303	0.976						1.155							1.87			3	1	FALSE	FALSE
F8WDD5	Hematopoietic lineage cell-specific protein OS=Homo sapiens GN=HCLS1 PE=1 SV=1 - [F8WDD5_HUMAN]			0.783	0.785	1.624						0.903							0			3	1	FALSE	FALSE
F8WE04	Heat shock protein beta-1 OS=Homo sapiens GN=HSPB1 PE=1 SV=1 - [F8WE04_HUMAN]			1.032	0.8785	1.2185						0.861							0.92			3	1	FALSE	FALSE
F8WEG1	Transmembrane protein 184A OS=Homo sapiens GN=TMEM184A PE=4 SV=1 - [F8WEG1_HUMAN]						18.324	1.281					0.493	0.515						0		2	2	FALSE	FALSE
F8WEI7	Galectin-1 OS=Homo sapiens GN=LGALS1 PE=1 SV=1 - [F8WEI7_HUMAN]	0.745	1.085	1.208	0.864	1.812				0.555	0.735	0.613						2.67	0			5	3	FALSE	FALSE
F8WF42	Serum paraoxonase/arylesterase 1 OS=Homo sapiens GN=PON1 PE=4 SV=1 - [F8WF42_HUMAN]			0.563	0.668	0.675						0.857							0			3	1	FALSE	FALSE
G3V357	Ribonuclease pancreatic OS=Homo sapiens GN=RNASE1 PE=3 SV=1 - [G3V357_HUMAN]	1.686	0.9585						1.0545	1.066	1.243				1.0975	0.8775	1.1085	5.01			1.225	3	5	FALSE	FALSE
G3V3U4	Proteasome subunit alpha type OS=Homo sapiens GN=PSMA6 PE=1 SV=1 - [G3V3U4_HUMAN]			0.982	0.879	1.537						0.769							2.59			3	1	FALSE	FALSE
G3V4S5	Proteasome subunit alpha type-6 OS=Homo sapiens GN=PSMA6 PE=1 SV=1 - [G3V4S5_HUMAN]			1.027	1.346	1.957						0.909							0			3	1	FALSE	FALSE
H0Y534	Kinesin-like protein KIF16B (Fragment) OS=Homo sapiens GN=KIF16B PE=4 SV=4 - [H0Y534_HUMAN]	1.017	0.938							1.106	0.774							0				2	2	FALSE	FALSE
H0Y7Z1	Fibronectin (Fragment) OS=Homo sapiens GN=FN1 PE=1 SV=1 - [H0Y7Z1_HUMAN]								0.895						2.45	0.434	0.772				0	1	3	FALSE	FALSE
H0Y842	HLA class I histocompatibility antigen, alpha chain F (Fragment) OS=Homo sapiens GN=HLA-F PE=3 SV=1 - [H0Y842_HUMAN]	0.825	1.079							1.285	1.163							0				2	2	FALSE	FALSE
H0Y969	Peptidyl-prolyl cis-trans isomerase D (Fragment) OS=Homo sapiens GN=PPID PE=1 SV=1 - [H0Y969_HUMAN]	1.399	1.063							1.057	0.813							0				2	2	FALSE	FALSE
H0Y9Y5	Kelch-like protein 5 (Fragment) OS=Homo sapiens GN=KLHL5 PE=4 SV=1 - [H0Y9Y5_HUMAN]			1.04	0.737	3.542						0.973							0			3	1	FALSE	FALSE
H0YAA0	Uncharacterized protein (Fragment) OS=Homo sapiens PE=4 SV=1 - [H0YAA0_HUMAN]			1.011	0.764	0.807						0.756							0			3	1	FALSE	FALSE
H0YAE9	Uncharacterized protein (Fragment) OS=Homo sapiens PE=3 SV=1 - [H0YAE9_HUMAN]			1.511	0.778	0.734	1.238	1.519				1.384	1.503	1.118					8.36	14.67	0	5	3	FALSE	FALSE
H0YAL9	Transmembrane protease serine 11A (Fragment) OS=Homo sapiens GN=TMPRSS11A PE=3 SV=1 - [H0YAL9_HUMAN]	1.629	0.87							1.195	0.736							1.93				2	2	FALSE	FALSE
H0YB13	Stanniocalcin-2 (Fragment) OS=Homo sapiens GN=STC2 PE=4 SV=1 - [H0YB13_HUMAN]						1.114	1.338					2.173	1.141						0		2	2	FALSE	FALSE
H0YB22	40S ribosomal protein S14 (Fragment) OS=Homo sapiens GN=RPS14 PE=1 SV=1 - [H0YB22_HUMAN]			0.812	0.8195	0.7095						0.923							1.25			3	1	FALSE	FALSE
H0YB39	Heterogeneous nuclear ribonucleoprotein H (Fragment) OS=Homo sapiens GN=HNRNPH1 PE=1 SV=1 - [H0YB39_HUMAN]	1.346	1.055							1.031	1.078							5				2	2	FALSE	FALSE
H0YBR0	Trafficking protein particle complex subunit 9 (Fragment) OS=Homo sapiens GN=TRAPPC9 PE=1 SV=1 - [H0YBR0_HUMAN]								0.724						1.158	1.08	1.07				0	1	3	FALSE	FALSE
H0YC56	Alpha-1,3-mannosyl-glycoprotein 4-beta-N-acetylglucosaminyltransferase B (Fragment) OS=Homo sapiens GN=MGAT4B PE=4 SV=1 - [H0YC56_HUMAN]			1.435	1.283	0.711						1.188							0			3	1	FALSE	FALSE
H0YDD8	60S acidic ribosomal protein P2 (Fragment) OS=Homo sapiens GN=RPLP2 PE=1 SV=1 - [H0YDD8_HUMAN]			0.751	1.83	1.263						1.059							0			3	1	FALSE	FALSE
H0YEJ1	Chitinase-3-like protein 2 (Fragment) OS=Homo sapiens GN=CHI3L2 PE=4 SV=1 - [H0YEJ1_HUMAN]			1.462	1.101	0.623	1.037	1.181				1.476	1.215	1.738					1.97	0		5	3	FALSE	FALSE
H0YEN5	40S ribosomal protein S2 (Fragment) OS=Homo sapiens GN=RPS2 PE=1 SV=1 - [H0YEN5_HUMAN]			1.143	1.215	1.063						1.12							0			3	1	FALSE	FALSE
H0YEX5	Splicing factor 3B subunit 2 (Fragment) OS=Homo sapiens GN=SF3B2 PE=1 SV=1 - [H0YEX5_HUMAN]			0.727	1.333	1.264						1.313							0			3	1	FALSE	FALSE
H0YFB3	Transmembrane protein 132A (Fragment) OS=Homo sapiens GN=TMEM132A PE=4 SV=1 - [H0YFB3_HUMAN]	1.7015	1.204							1.5125	1.73							0.94				2	2	FALSE	FALSE
H0YFC6	GTP-binding nuclear protein Ran (Fragment) OS=Homo sapiens GN=RAN PE=1 SV=1 - [H0YFC6_HUMAN]			1.005	0.8875	1.621						0.8945							2.335			3	1	FALSE	FALSE
H0YID2	Adenylate kinase isoenzyme 1 (Fragment) OS=Homo sapiens GN=AK1 PE=1 SV=1 - [H0YID2_HUMAN]			1.126	1.133	1.339						0.953							2.2			3	1	FALSE	FALSE
H0YJB2	E3 ubiquitin-protein ligase CCNB1IP1 (Fragment) OS=Homo sapiens GN=CCNB1IP1 PE=4 SV=1 - [H0YJB2_HUMAN]						1.528	0.508					0.925	0.842						0		2	2	FALSE	FALSE
H0YKS0	Proteasome subunit alpha type-4 (Fragment) OS=Homo sapiens GN=PSMA4 PE=1 SV=1 - [H0YKS0_HUMAN]			0.831	0.942	1.418						0.944							0			3	1	FALSE	FALSE
H0YLE8	Ras GTPase-activating-like protein IQGAP1 OS=Homo sapiens GN=IQGAP1 PE=1 SV=1 - [H0YLE8_HUMAN]			1.078	0.959	1.144						1.099							0			3	1	FALSE	FALSE
H0YM15	Family with sequence similarity 63, member B, isoform CRA_e OS=Homo sapiens GN=FAM63B PE=4 SV=1 - [H0YM15_HUMAN]	0.623	4.073							1.117	0.36							0				2	2	FALSE	FALSE
H0YN65	Carbohydrate sulfotransferase 14 OS=Homo sapiens GN=CHST14 PE=4 SV=1 - [H0YN65_HUMAN]			0.268	0.224	0.127						0.423							0			3	1	FALSE	FALSE
H3BLU7	Aflatoxin B1 aldehyde reductase member 2 (Fragment) OS=Homo sapiens GN=AKR7A2 PE=1 SV=1 - [H3BLU7_HUMAN]			1.192	1.029	1.067						1.141							2.05			3	1	FALSE	FALSE
H3BM38	Synaptosomal-associated protein (Fragment) OS=Homo sapiens GN=SNAP23 PE=1 SV=1 - [H3BM38_HUMAN]								0.804						1.123	1.165	0.857				0	1	3	FALSE	FALSE
H3BMZ2	CCR4-NOT transcription complex subunit 1 (Fragment) OS=Homo sapiens GN=CNOT1 PE=1 SV=1 - [H3BMZ2_HUMAN]						0.88	1.0915	1.613				3.002	1.059	1.116	0.878	1.037			1.315	2.22	3	5	FALSE	FALSE
H3BNC9	Uncharacterized protein (Fragment) OS=Homo sapiens PE=4 SV=1 - [H3BNC9_HUMAN]	0.998	0.807							1.153	0.964							0				2	2	FALSE	FALSE
H3BQX8	C-type lectin domain family 19 member A OS=Homo sapiens GN=CLEC19A PE=4 SV=1 - [H3BQX8_HUMAN]			1.191	1.0045	0.8395	1.2275	1.3565				1.1955	1.7615	1.531					1.17	2.24		5	3	FALSE	FALSE
H3BQZ9	Adenine phosphoribosyltransferase OS=Homo sapiens GN=APRT PE=1 SV=1 - [H3BQZ9_HUMAN]			1.838	1.692	1.821			0.98			2.265			1.209	0.951	0.538		0	0	0	4	4	FALSE	FALSE
H3BR35	Eukaryotic peptide chain release factor GTP-binding subunit ERF3A (Fragment) OS=Homo sapiens GN=GSPT1 PE=1 SV=1 - [H3BR35_HUMAN]			1.36	1.062	1.744						1.091							0			3	1	FALSE	FALSE
H3BTU6	Coronin (Fragment) OS=Homo sapiens GN=CORO1A PE=1 SV=1 - [H3BTU6_HUMAN]			0.924	0.615	2.184						0.606							11.1			3	1	FALSE	FALSE
H3BU31	60S ribosomal protein L4 (Fragment) OS=Homo sapiens GN=RPL4 PE=1 SV=1 - [H3BU31_HUMAN]			1.667	1.466	0.893						0.903							0			3	1	FALSE	FALSE
H3BUQ6	Poly [ADP-ribose] polymerase 6 (Fragment) OS=Homo sapiens GN=PARP6 PE=4 SV=1 - [H3BUQ6_HUMAN]	0.387	0.897							1.475	2.144							0				2	2	FALSE	FALSE
H3BV27	40S ribosomal protein S15a OS=Homo sapiens GN=RPS15A PE=4 SV=2 - [H3BV27_HUMAN]			1.083	1.05	1.277						0.849							0			3	1	FALSE	FALSE
H3BV92	Mesothelin (Fragment) OS=Homo sapiens GN=MSLN PE=4 SV=2 - [H3BV92_HUMAN]	0.278	0.279							2.593	1.091							0				2	2	FALSE	FALSE
H7BZJ3	Protein disulfide-isomerase A3 (Fragment) OS=Homo sapiens GN=PDIA3 PE=1 SV=1 - [H7BZJ3_HUMAN]	0.873	1.035						1.167	0.998	1				1.081	1.01	0.935	3.175	4.47	3.04	2.17	3	5	FALSE	FALSE
H7BZM3	N-glycosylase/DNA lyase (Fragment) OS=Homo sapiens GN=OGG1 PE=4 SV=1 - [H7BZM3_HUMAN]																1.037				0	0	1	FALSE	FALSE
H7C0L6	Neurofascin (Fragment) OS=Homo sapiens GN=NFASC PE=4 SV=1 - [H7C0L6_HUMAN]								0.823						0.917	1.251	1.757				0	1	3	FALSE	FALSE
H7C125	Ras-related protein Rab-2A (Fragment) OS=Homo sapiens GN=RAB2A PE=1 SV=1 - [H7C125_HUMAN]			0.691	1.271	1.029						0.883							0			3	1	FALSE	FALSE
H7C144	Alpha-actinin-4 (Fragment) OS=Homo sapiens GN=ACTN4 PE=1 SV=1 - [H7C144_HUMAN]			1.005	0.982	1.335	0.848	0.997				0.988	0.601	1.015					5.79	0		5	3	FALSE	FALSE
H7C1M3	Neutrophil collagenase (Fragment) OS=Homo sapiens GN=MMP8 PE=4 SV=1 - [H7C1M3_HUMAN]			0.811	0.765	2.112						0.9							2.12			3	1	FALSE	FALSE
H7C1X2	Gamma-glutamyltransferase 5 (Fragment) OS=Homo sapiens GN=GGT5 PE=4 SV=1 - [H7C1X2_HUMAN]						1.027	1.598					1.316	1.383						0		2	2	FALSE	FALSE
H7C2T6	Cysteine-rich motor neuron 1 protein (Fragment) OS=Homo sapiens GN=CRIM1 PE=4 SV=1 - [H7C2T6_HUMAN]								1.457						1.423	1.592	1.038				0	1	3	FALSE	FALSE
H7C2V1	Procollagen-lysine,2-oxoglutarate 5-dioxygenase 3 (Fragment) OS=Homo sapiens GN=PLOD3 PE=1 SV=1 - [H7C2V1_HUMAN]						0.845	1.1265					1.294	1.341						0.91		2	2	FALSE	FALSE
H7C3I1	Hsc70-interacting protein (Fragment) OS=Homo sapiens GN=ST13 PE=4 SV=1 - [H7C3I1_HUMAN]			0.968	1.2485	1.1685			1.1565			0.997			0.926	0.749	1.156		1.91		0	4	4	FALSE	FALSE
H7C4G9	ERC protein 2 (Fragment) OS=Homo sapiens GN=ERC2 PE=4 SV=1 - [H7C4G9_HUMAN]	1.408	0.773	2.075	0.483	9.225				0.945	0.761	0.627						0	1.67			5	3	FALSE	FALSE
H7C5H7	Aflatoxin B1 aldehyde reductase member 2 (Fragment) OS=Homo sapiens GN=AKR7A2 PE=1 SV=1 - [H7C5H7_HUMAN]			0.939	1.1025	1.5485						1.016							2.145			3	1	FALSE	FALSE
H7C5S1	NF-kappa-B inhibitor zeta (Fragment) OS=Homo sapiens GN=NFKBIZ PE=4 SV=1 - [H7C5S1_HUMAN]						1.193	1.613					1.261	1.232						0		2	2	FALSE	FALSE
H9KV75	Alpha-actinin-1 OS=Homo sapiens GN=ACTN1 PE=1 SV=1 - [H9KV75_HUMAN]			0.8395	0.852	1.2345	1.188	1.0185				0.79	1.0185	1.0195				0.805	4.05	4.38	0	5	3	FALSE	FALSE
I3L0A1	Cysteine-rich secretory protein 3 (Fragment) OS=Homo sapiens GN=CRISP3 PE=4 SV=1 - [I3L0A1_HUMAN]	1.629	0.82							0.827	1.263							0				2	2	FALSE	FALSE
I3L1H9	Zymogen granule protein 16 homolog B (Fragment) OS=Homo sapiens GN=ZG16B PE=4 SV=1 - [I3L1H9_HUMAN]						1.596	1.127					1.914	2.219						0		2	2	FALSE	FALSE
I3L2Q9	3 beta-hydroxysteroid dehydrogenase type 7 (Fragment) OS=Homo sapiens GN=HSD3B7 PE=3 SV=1 - [I3L2Q9_HUMAN]	1.329	1.127							0.999	1.305							0				2	2	FALSE	FALSE
I3L2X4	Sex hormone-binding globulin OS=Homo sapiens GN=SHBG PE=4 SV=1 - [I3L2X4_HUMAN]			1.251	1.138	1.055	0.702	1.02				1.44	1.019	1.043					0	0		5	3	FALSE	FALSE
I3L3X7	Proteasome subunit beta type-6 (Fragment) OS=Homo sapiens GN=PSMB6 PE=1 SV=1 - [I3L3X7_HUMAN]			0.793	1.267	1.207						1.0885							1.71			3	1	FALSE	FALSE
J3KMZ7	Integrator complex subunit 2 OS=Homo sapiens GN=INTS2 PE=4 SV=1 - [J3KMZ7_HUMAN]			2.31	0.844	1.1						0.665							0			3	1	FALSE	FALSE
J3KNN1	Polypeptide N-acetylgalactosaminyltransferase OS=Homo sapiens GN=GALNT9 PE=3 SV=1 - [J3KNN1_HUMAN]			1.055	0.765	1.454						0.776							0			3	1	FALSE	FALSE
J3KRQ1	Cadherin-3 (Fragment) OS=Homo sapiens GN=CDH3 PE=4 SV=1 - [J3KRQ1_HUMAN]	0.722	0.786				0.873	1.142		0.798	1.02		0.766	0.917				2.03		3.48		4	4	FALSE	FALSE
J3KRZ4	L-xylulose reductase (Fragment) OS=Homo sapiens GN=DCXR PE=1 SV=1 - [J3KRZ4_HUMAN]			1.0365	1.0335	1.355			0.768			0.971			0.6335	0.8165	0.868		3.96		0.865	4	4	FALSE	FALSE
J3KS93	Eukaryotic initiation factor 4A-I (Fragment) OS=Homo sapiens GN=EIF4A1 PE=1 SV=1 - [J3KS93_HUMAN]			1.035	1.041	1.708						0.894							2.03			3	1	FALSE	FALSE
J3KTJ3	60S ribosomal protein L23 OS=Homo sapiens GN=RPL23 PE=3 SV=1 - [J3KTJ3_HUMAN]			1.527	1.132	0.903						0.948							1.87			3	1	FALSE	FALSE
J3QL92	Microtubule cross-linking factor 1 OS=Homo sapiens GN=MTCL1 PE=1 SV=1 - [J3QL92_HUMAN]						0.878	0.73					0.671	2.444						0		2	2	FALSE	FALSE
J3QLL2	Dipeptidase (Fragment) OS=Homo sapiens GN=DPEP2 PE=3 SV=2 - [J3QLL2_HUMAN]								1.344						1.149	1.12	0.953				0	1	3	FALSE	FALSE
J3QQS7	CDK5 regulatory subunit-associated protein 3 OS=Homo sapiens GN=CDK5RAP3 PE=4 SV=1 - [J3QQS7_HUMAN]			2.232	0.467	1.474						0.834							0.87		0	3	1	FALSE	FALSE
J3QQT3	Interleukin-34 OS=Homo sapiens GN=IL34 PE=4 SV=1 - [J3QQT3_HUMAN]								1.176						1.133	0.97	1.237				0	1	3	FALSE	FALSE
J3QR48	Importin subunit beta-1 (Fragment) OS=Homo sapiens GN=KPNB1 PE=1 SV=4 - [J3QR48_HUMAN]	1.171	1.477							0.714	0.749							1.85				2	2	FALSE	FALSE
J3QRA1	Fractalkine OS=Homo sapiens GN=CX3CL1 PE=4 SV=1 - [J3QRA1_HUMAN]						1.2685	1.5695					0.989	1.6425						0.84		2	2	FALSE	FALSE
J3QSA1	Trafficking protein particle complex subunit 8 OS=Homo sapiens GN=TRAPPC8 PE=1 SV=1 - [J3QSA1_HUMAN]			1.398	1.037	0.401			1.192			1.127			1.174	0.882	1.054		0		2.02	4	4	FALSE	FALSE
K7EIP4	Laminin subunit alpha-3 (Fragment) OS=Homo sapiens GN=LAMA3 PE=1 SV=2 - [K7EIP4_HUMAN]			1.255	1.585	0.896						1.566							0			3	1	FALSE	FALSE
K7EIV7	Protein FAM20A (Fragment) OS=Homo sapiens GN=FAM20A PE=4 SV=1 - [K7EIV7_HUMAN]						1.274	1.662					1.343	0.681						3.66		2	2	FALSE	FALSE
K7EKB8	Zinc finger CCHC domain-containing protein 2 (Fragment) OS=Homo sapiens GN=ZCCHC2 PE=1 SV=1 - [K7EKB8_HUMAN]	1.575	1.249							1.166	1.342							0				2	2	FALSE	FALSE
K7EMA7	60S ribosomal protein L23a OS=Homo sapiens GN=RPL23A PE=3 SV=1 - [K7EMA7_HUMAN]	2.513	2.929							2.338	1.081						1.079	0			0	2	3	FALSE	FALSE
K7EML3	UPF0515 protein C19orf66 (Fragment) OS=Homo sapiens GN=C19orf66 PE=4 SV=1 - [K7EML3_HUMAN]	1.062	1.134							1.642	1.449							0				2	2	FALSE	FALSE
K7EMQ6	Asparagine--tRNA ligase, cytoplasmic (Fragment) OS=Homo sapiens GN=NARS PE=1 SV=1 - [K7EMQ6_HUMAN]	1.264	0.895				1.1305	1.026		0.921	1.066		3.342	0.6595				0		2.095		4	4	FALSE	FALSE
K7EMV3	Histone H3 OS=Homo sapiens GN=H3F3B PE=1 SV=1 - [K7EMV3_HUMAN]			0.929	0.613	1.274						0.79							0			3	1	FALSE	FALSE
K7EMY3	Chromodomain-helicase-DNA-binding protein 5 (Fragment) OS=Homo sapiens GN=CHD5 PE=4 SV=1 - [K7EMY3_HUMAN]						1.031	0.83					0.829	0.908						0		2	2	FALSE	FALSE
K7ENE5	Deoxyribonuclease-2-alpha (Fragment) OS=Homo sapiens GN=DNASE2 PE=4 SV=1 - [K7ENE5_HUMAN]								1.209						0.908	1.37	0.808				0	1	3	FALSE	FALSE
K7ERI9	Apolipoprotein C-I (Fragment) OS=Homo sapiens GN=APOC1 PE=4 SV=1 - [K7ERI9_HUMAN]			0.65	1.143	1.155						0.867							0			3	1	FALSE	FALSE
K7ERT7	Synaptic vesicle membrane protein VAT-1 homolog (Fragment) OS=Homo sapiens GN=VAT1 PE=1 SV=1 - [K7ERT7_HUMAN]			1.101	1.0575	1.1645						1.294							0			3	1	FALSE	FALSE
K7ES69	Calponin-2 OS=Homo sapiens GN=CNN2 PE=1 SV=1 - [K7ES69_HUMAN]			0.8595	0.8365	1.7185						0.646							1.42			3	1	FALSE	FALSE
K7ESG8	ATP-citrate synthase (Fragment) OS=Homo sapiens GN=ACLY PE=1 SV=1 - [K7ESG8_HUMAN]			0.934	0.831	1.58						0.824							5.63			3	1	FALSE	FALSE
K7ESM5	Tubulin beta-6 chain (Fragment) OS=Homo sapiens GN=TUBB6 PE=1 SV=1 - [K7ESM5_HUMAN]	1.107	0.596							1.127	1.092							2.23				2	2	FALSE	FALSE
M0QXQ0	Zinc finger protein 486 OS=Homo sapiens GN=ZNF486 PE=4 SV=1 - [M0QXQ0_HUMAN]			1.261	2.879	0.498						1.241							0			3	1	FALSE	FALSE
M0QYG8	Glia maturation factor gamma OS=Homo sapiens GN=GMFG PE=1 SV=1 - [M0QYG8_HUMAN]			0.968	1.0115	1.611						0.9545							0.81			3	1	FALSE	FALSE
M0QZ57	Zinc finger and BTB domain-containing protein 45 (Fragment) OS=Homo sapiens GN=ZBTB45 PE=4 SV=1 - [M0QZ57_HUMAN]			0.676	1.347	0.637						1.107							0			3	1	FALSE	FALSE
M0QZN2	40S ribosomal protein S5 OS=Homo sapiens GN=RPS5 PE=1 SV=1 - [M0QZN2_HUMAN]			1.196	1.9035	1.899						0.921							4.425			3	1	FALSE	FALSE
M0R0D4	Syntaxin-binding protein 2 (Fragment) OS=Homo sapiens GN=STXBP2 PE=1 SV=1 - [M0R0D4_HUMAN]	0.863	1.127							1.051	1.135							0				2	2	FALSE	FALSE
M0R1V4	Extracellular superoxide dismutase [Cu-Zn] (Fragment) OS=Homo sapiens GN=SOD3 PE=4 SV=1 - [M0R1V4_HUMAN]						0.703	0.862					0.82	1.054						0		2	2	FALSE	FALSE
M0R1V6	Spectrin beta chain, non-erythrocytic 4 (Fragment) OS=Homo sapiens GN=SPTBN4 PE=4 SV=1 - [M0R1V6_HUMAN]	0.581	3.1							0.807	0.624							0				2	2	FALSE	FALSE
M0R2W4	Signal-transducing adaptor protein 2 (Fragment) OS=Homo sapiens GN=STAP2 PE=4 SV=1 - [M0R2W4_HUMAN]						1.397	2.631					1.248	1.67						0		2	2	FALSE	FALSE
M0R377	Ras-related protein Rab-11B (Fragment) OS=Homo sapiens GN=RAB11B PE=4 SV=1 - [M0R377_HUMAN]			0.92	0.746	1.175						1.167							2.47			3	1	FALSE	FALSE
O00115-2	Isoform 2 of Deoxyribonuclease-2-alpha OS=Homo sapiens GN=DNASE2 - [DNS2A_HUMAN]			0.856	1.063	0.716						1.212							1.85			3	1	FALSE	FALSE
O00339-3	Isoform 3 of Matrilin-2 OS=Homo sapiens GN=MATN2 - [MATN2_HUMAN]								0.707						0.5175	1.0955	0.8925				2.405	1	3	FALSE	FALSE
O00462	Beta-mannosidase OS=Homo sapiens GN=MANBA PE=1 SV=3 - [MANBA_HUMAN]						0.734	1.147					1.51	1.419						0		2	2	FALSE	FALSE
O00479	High mobility group nucleosome-binding domain-containing protein 4 OS=Homo sapiens GN=HMGN4 PE=1 SV=3 - [HMGN4_HUMAN]			0.777	0.619	2.098						0.5975							0			3	1	FALSE	FALSE
O00746-2	Isoform 2 of Nucleoside diphosphate kinase, mitochondrial OS=Homo sapiens GN=NME4 - [NDKM_HUMAN]						2.563	0.968					1.241	1.581						0		2	2	FALSE	FALSE
O00764-3	Isoform 3 of Pyridoxal kinase OS=Homo sapiens GN=PDXK - [PDXK_HUMAN]			0.901333	1.01167	1.356						0.845667							0.69			3	1	FALSE	FALSE
O14646-2	Isoform 2 of Chromodomain-helicase-DNA-binding protein 1 OS=Homo sapiens GN=CHD1 - [CHD1_HUMAN]	1.192	1.299							0.946	1.269							0				2	2	FALSE	FALSE
O14818	Proteasome subunit alpha type-7 OS=Homo sapiens GN=PSMA7 PE=1 SV=1 - [PSA7_HUMAN]			0.963	1.2845	1.2475						1.3175							5.715			3	1	FALSE	FALSE
O14818-2	Isoform 2 of Proteasome subunit alpha type-7 OS=Homo sapiens GN=PSMA7 - [PSA7_HUMAN]			1.037	0.99	1.153						1.083							7.06			3	1	FALSE	FALSE
O14964-2	Isoform 2 of Hepatocyte growth factor-regulated tyrosine kinase substrate OS=Homo sapiens GN=HGS - [HGS_HUMAN]								1.8						1.51	1.587	0.628				0	1	3	FALSE	FALSE
O15085	Rho guanine nucleotide exchange factor 11 OS=Homo sapiens GN=ARHGEF11 PE=1 SV=1 - [ARHGB_HUMAN]						1.382	1.309					1.34	1.526						0		2	2	FALSE	FALSE
O15143	Actin-related protein 2/3 complex subunit 1B OS=Homo sapiens GN=ARPC1B PE=1 SV=3 - [ARC1B_HUMAN]			1.315	1.096	1.192						1.193							0			3	1	FALSE	FALSE
O15144	Actin-related protein 2/3 complex subunit 2 OS=Homo sapiens GN=ARPC2 PE=1 SV=1 - [ARPC2_HUMAN]						1.238	0.795					1.004	0.769						0		2	2	FALSE	FALSE
O15145	Actin-related protein 2/3 complex subunit 3 OS=Homo sapiens GN=ARPC3 PE=1 SV=3 - [ARPC3_HUMAN]						1.821	0.7085					1.043	0.726						0.895		2	2	FALSE	FALSE
O15511	Actin-related protein 2/3 complex subunit 5 OS=Homo sapiens GN=ARPC5 PE=1 SV=3 - [ARPC5_HUMAN]			1.3315	0.5195	1.9675	0.926	0.383				0.641	0.565	0.86					0	0		5	3	FALSE	FALSE
O43166-3	Isoform 3 of Signal-induced proliferation-associated 1-like protein 1 OS=Homo sapiens GN=SIPA1L1 - [SI1L1_HUMAN]						0.544	0.555					0.333							0		2	1	FALSE	FALSE
O43776	Asparagine--tRNA ligase, cytoplasmic OS=Homo sapiens GN=NARS PE=1 SV=1 - [SYNC_HUMAN]			0.863	1.081	1.406	1.07	1.038				0.859	2.98	0.869					0	2.08		5	3	FALSE	FALSE
O43852-12	Isoform 12 of Calumenin OS=Homo sapiens GN=CALU - [CALU_HUMAN]								0.885						1.052	1.212	0.993				0	1	3	FALSE	FALSE
O60391	Glutamate receptor ionotropic, NMDA 3B OS=Homo sapiens GN=GRIN3B PE=2 SV=2 - [NMD3B_HUMAN]								0.45						0.529	0.897	0.782				0	1	3	FALSE	FALSE
O60547-2	Isoform 2 of GDP-mannose 4,6 dehydratase OS=Homo sapiens GN=GMDS - [GMDS_HUMAN]			1.177	1.343	2.123						1.044							2.035			3	1	FALSE	FALSE
O60568	Procollagen-lysine,2-oxoglutarate 5-dioxygenase 3 OS=Homo sapiens GN=PLOD3 PE=1 SV=1 - [PLOD3_HUMAN]			1.07	1.128	0.772	0.97	0.936				1.019	1.487	1.307					0	3.75		5	3	FALSE	FALSE
O60603	Toll-like receptor 2 OS=Homo sapiens GN=TLR2 PE=1 SV=1 - [TLR2_HUMAN]			1.068	1.2875	1.0945	0.73	0.749				1.212	1.158	1.008					3.275	0		5	3	FALSE	FALSE
O60869-2	Isoform 2 of Endothelial differentiation-related factor 1 OS=Homo sapiens GN=EDF1 - [EDF1_HUMAN]			1.581	0.673	1.403						1.17							0			3	1	FALSE	FALSE
O75369-5	Isoform 5 of Filamin-B OS=Homo sapiens GN=FLNB - [FLNB_HUMAN]			0.641	0.7865	1.3055						1.1135							0			3	1	FALSE	FALSE
O75419-2	Isoform 2 of Cell division control protein 45 homolog OS=Homo sapiens GN=CDC45 - [CDC45_HUMAN]			5.942		2.293													0			2	0	FALSE	FALSE
O75493	Carbonic anhydrase-related protein 11 OS=Homo sapiens GN=CA11 PE=1 SV=2 - [CAH11_HUMAN]	1.398	0.773							1.154	1.3							0.84				2	2	FALSE	FALSE
O75594	Peptidoglycan recognition protein 1 OS=Homo sapiens GN=PGLYRP1 PE=1 SV=1 - [PGRP1_HUMAN]			1.029	0.788	1.137						1.05							2.51			3	1	FALSE	FALSE
O75882-3	Isoform 3 of Attractin OS=Homo sapiens GN=ATRN - [ATRN_HUMAN]						0.765	1.394					1.247	1.34						0		2	2	FALSE	FALSE
O94760	N(G),N(G)-dimethylarginine dimethylaminohydrolase 1 OS=Homo sapiens GN=DDAH1 PE=1 SV=3 - [DDAH1_HUMAN]			0.881	0.891	1.829						1.027							0			3	1	FALSE	FALSE
O94842-3	Isoform 3 of TOX high mobility group box family member 4 OS=Homo sapiens GN=TOX4 - [TOX4_HUMAN]			1.05067	0.734	5.614						0.703667							2.45333			3	1	FALSE	FALSE
O94925-2	Isoform 2 of Glutaminase kidney isoform, mitochondrial OS=Homo sapiens GN=GLS - [GLSK_HUMAN]						2.217	0.841					0.528	0.571						0		2	2	FALSE	FALSE
O94973-3	Isoform 3 of AP-2 complex subunit alpha-2 OS=Homo sapiens GN=AP2A2 - [AP2A2_HUMAN]			1.136	1.096	6.07						1.5935							2.02			3	1	FALSE	FALSE
O95445-2	Isoform 2 of Apolipoprotein M OS=Homo sapiens GN=APOM - [APOM_HUMAN]						1.1185	1.169					1.019	1.2905						0		2	2	FALSE	FALSE
O95965	Integrin beta-like protein 1 OS=Homo sapiens GN=ITGBL1 PE=2 SV=1 - [ITGBL_HUMAN]						0.999	1.06667	1.13933				1.08333	0.875	0.857667	1.317	1.329			0.67	0.816667	3	5	FALSE	FALSE
O95998-4	Isoform D of Interleukin-18-binding protein OS=Homo sapiens GN=IL18BP - [I18BP_HUMAN]			0.865	0.909	1.695	0.722	0.8345				1.1	0.7575	0.803					0	0.85		5	3	FALSE	FALSE
P00491	Purine nucleoside phosphorylase OS=Homo sapiens GN=PNP PE=1 SV=2 - [PNPH_HUMAN]								0.988						0.859	1.221	1.003				0	1	3	FALSE	FALSE
P01019	Angiotensinogen OS=Homo sapiens GN=AGT PE=1 SV=1 - [ANGT_HUMAN]						1.1385	1.0355	1.0025				1.1635	1.1315	1.0635	1.0025	1.0305			2.675	2.195	3	5	FALSE	FALSE
P01593	Ig kappa chain V-I region AG OS=Homo sapiens PE=1 SV=1 - [KV101_HUMAN]	0.416	0.882							0.816	2.168							59.62	58.43	70.51	53.74	2	2	FALSE	FALSE
P01601	Ig kappa chain V-I region HK101 (Fragment) OS=Homo sapiens PE=4 SV=1 - [KV109_HUMAN]								0.937						0.94	1.405	1.006				0	1	3	FALSE	FALSE
P01602	Ig kappa chain V-I region HK102 (Fragment) OS=Homo sapiens GN=IGKV1-5 PE=4 SV=1 - [KV110_HUMAN]						1.4605	0.897					2.405	1.1545						1.405		2	2	FALSE	FALSE
P01603	Ig kappa chain V-I region Ka OS=Homo sapiens PE=1 SV=1 - [KV111_HUMAN]						0.768	0.941					0.668	1.081				4.22	2.36	4.06		2	2	FALSE	FALSE
P01609	Ig kappa chain V-I region Scw OS=Homo sapiens PE=1 SV=1 - [KV117_HUMAN]								0.6925						0.841	0.8835	1.1195	41.88	41.88	69.125	54.49	1	3	FALSE	FALSE
P01612	Ig kappa chain V-I region Mev OS=Homo sapiens PE=1 SV=1 - [KV120_HUMAN]						0.925	1.16433	0.844333				1.28033	1.31667	0.996	1.518	0.856			4.80333	0.926667	3	5	FALSE	FALSE
P01616	Ig kappa chain V-II region MIL OS=Homo sapiens PE=1 SV=1 - [KV203_HUMAN]						0.907	1.43433	1.58				0.586333	0.76	1.62367	0.654	1.24367			5.67667	2.46	3	5	FALSE	FALSE
P01622	Ig kappa chain V-III region Ti OS=Homo sapiens PE=1 SV=1 - [KV304_HUMAN]	0.82	0.909							0.561	0.899							62.17	65.17	65.49	87.58	2	2	FALSE	FALSE
P01701	Ig lambda chain V-I region NEW OS=Homo sapiens PE=1 SV=1 - [LV103_HUMAN]						0.733	1.008	1.232				1.243	2.208	1.054	1.141	0.817			2.49	1.85	3	5	FALSE	FALSE
P01707	Ig lambda chain V-II region TRO OS=Homo sapiens PE=1 SV=1 - [LV204_HUMAN]	0.778	1.448							1.088	1.142							1.61				2	2	FALSE	FALSE
P01708	Ig lambda chain V-II region BUR OS=Homo sapiens PE=1 SV=1 - [LV205_HUMAN]	1.0795	0.909						0.8805	1.1845	1.1135				1.0025	1.195	0.89	0			1.36	3	5	FALSE	FALSE
P01713	Ig lambda chain V-II region NIG-58 OS=Homo sapiens PE=1 SV=1 - [LV210_HUMAN]								0.996						1.142	3.541	0.833				0	1	3	FALSE	FALSE
P01742	Ig heavy chain V-I region EU OS=Homo sapiens PE=1 SV=1 - [HV101_HUMAN]			1.2295	1.006	0.532			0.676			0.8115			0.8945	2.1745	1.377		0		0	4	4	FALSE	FALSE
P01776	Ig heavy chain V-III region WAS OS=Homo sapiens PE=1 SV=1 - [HV315_HUMAN]	1.204	1.473	1.5135	1.3545	0.873				1.278	1.309	1.12						33.36	34.435	24.875	25.93	5	3	FALSE	FALSE
P01778	Ig heavy chain V-III region ZAP OS=Homo sapiens PE=1 SV=1 - [HV317_HUMAN]	1.047	2.202	1.578	0.788	0.62				1.287	0.819	0.663						0	0			5	3	FALSE	FALSE
P02689	Myelin P2 protein OS=Homo sapiens GN=PMP2 PE=1 SV=3 - [MYP2_HUMAN]	0.878	0.982							1.076	1.106							4.59	7.49	2.04	7.79	2	2	FALSE	FALSE
P02751-2	Isoform 2 of Fibronectin OS=Homo sapiens GN=FN1 - [FINC_HUMAN]						0.998	0.644					0.517	0.678						0		2	2	FALSE	FALSE
P04040	Catalase OS=Homo sapiens GN=CAT PE=1 SV=3 - [CATA_HUMAN]			1.08533	0.641333	1.35867	1.316	0.636				0.728333	0.774	0.45					0.556667	0		5	3	FALSE	FALSE
P04062-4	Isoform 4 of Glucosylceramidase OS=Homo sapiens GN=GBA - [GLCM_HUMAN]								1.002						0.818	0.894	1.045				0	1	3	FALSE	FALSE
P04066	Tissue alpha-L-fucosidase OS=Homo sapiens GN=FUCA1 PE=1 SV=4 - [FUCO_HUMAN]			0.906	0.939	0.7415	0.872	0.845				0.872	1.043	0.804					1.89	1.89		5	3	FALSE	FALSE
P04206	Ig kappa chain V-III region GOL OS=Homo sapiens PE=1 SV=1 - [KV307_HUMAN]						0.898	1.11267	1.103				0.969667	1.26967	1.25	1.015	1.211	51.0033	68.9267	59.2467	69.8633	3	5	FALSE	FALSE
P04207	Ig kappa chain V-III region CLL OS=Homo sapiens PE=1 SV=2 - [KV308_HUMAN]	1.004	1.132	1.473	1.142	1.141				1.059	0.947	1.305						15.5	5.48	5.11	1.7	5	3	FALSE	FALSE
P04209	Ig lambda chain V-II region NIG-84 OS=Homo sapiens PE=1 SV=1 - [LV211_HUMAN]			0.555	2.019	0.68						0.61							0			3	1	FALSE	FALSE
P04211	Ig lambda chain V region 4A OS=Homo sapiens PE=4 SV=1 - [LV001_HUMAN]			0.9885	0.9605	1.3255	0.726333	0.847667				1.577	1.223	1.48333				6.19	8.16667	9.00667	8.51667	5	3	FALSE	FALSE
P04229	HLA class II histocompatibility antigen, DRB1-1 beta chain OS=Homo sapiens GN=HLA-DRB1 PE=1 SV=2 - [2B11_HUMAN]						0.896	0.8125	0.871				0.7905	0.901	0.614	0.853	1.105		0	0.92	2.51	3	5	FALSE	FALSE
P05109	Protein S100-A8 OS=Homo sapiens GN=S100A8 PE=1 SV=1 - [S10A8_HUMAN]			0.7	0.775	1.087	1.07	0.8005				0.867	1.0685	0.875					1.66	2.9		5	3	FALSE	FALSE
P05186-2	Isoform 2 of Alkaline phosphatase, tissue-nonspecific isozyme OS=Homo sapiens GN=ALPL - [PPBT_HUMAN]	1.254	1.125							1.162	0.802							0				2	2	FALSE	FALSE
P05362	Intercellular adhesion molecule 1 OS=Homo sapiens GN=ICAM1 PE=1 SV=2 - [ICAM1_HUMAN]			1.202	1.0395	0.7905			1.054			1.464			1.462	0.847	0.748		0		0	4	4	FALSE	FALSE
P05387	60S acidic ribosomal protein P2 OS=Homo sapiens GN=RPLP2 PE=1 SV=1 - [RLA2_HUMAN]			0.965	1.278	1.126			1			1.144			0.737	1.157	1.05		2.34		2.02	4	4	FALSE	FALSE
P05543	Thyroxine-binding globulin OS=Homo sapiens GN=SERPINA7 PE=1 SV=2 - [THBG_HUMAN]						1.045	1.04					1.127	1.002						0		2	2	FALSE	FALSE
P05546	Heparin cofactor 2 OS=Homo sapiens GN=SERPIND1 PE=1 SV=3 - [HEP2_HUMAN]						1.1505	1.0285	0.914				1.2545	1.213	0.873	0.921	1.171			0	0	3	5	FALSE	FALSE
P06312	Ig kappa chain V-IV region (Fragment) OS=Homo sapiens GN=IGKV4-1 PE=4 SV=1 - [KV401_HUMAN]	0.292	2.447						0.9095	0.828	0.933				0.391	0.7415	0.861	0	6.32	3.705	4.34	3	5	FALSE	FALSE
P06317	Ig lambda chain V-VI region SUT OS=Homo sapiens PE=1 SV=1 - [LV603_HUMAN]	0.503	0.906							0.858	0.973							0				2	2	FALSE	FALSE
P06702	Protein S100-A9 OS=Homo sapiens GN=S100A9 PE=1 SV=1 - [S10A9_HUMAN]			0.857	0.725	1.2995	1.668	1.298				0.745	1.349	1.319					2.465	2.58		5	3	FALSE	FALSE
P06748-3	Isoform 3 of Nucleophosmin OS=Homo sapiens GN=NPM1 - [NPM_HUMAN]	0.95	0.496							0.902	1.192							3.26				2	2	FALSE	FALSE
P08107-2	Isoform 2 of Heat shock 70 kDa protein 1A/1B OS=Homo sapiens GN=HSPA1A - [HSP71_HUMAN]			0.93	0.909	1.601	1.204	0.915				0.816	1.127	1.079				6.34	24.28	12.01	11.83	5	3	FALSE	FALSE
P08185	Corticosteroid-binding globulin OS=Homo sapiens GN=SERPINA6 PE=1 SV=1 - [CBG_HUMAN]								0.844						0.84	0.734	0.714				1.88	1	3	FALSE	FALSE
P08294	Extracellular superoxide dismutase [Cu-Zn] OS=Homo sapiens GN=SOD3 PE=1 SV=2 - [SODE_HUMAN]						1.083	0.927					0.973	1.411						2.52		2	2	FALSE	FALSE
P08670	Vimentin OS=Homo sapiens GN=VIM PE=1 SV=4 - [VIME_HUMAN]			0.509	0.56	1.285	1.091	0.76				0.99	0.666	0.761					0	0		5	3	FALSE	FALSE
P08697-2	Isoform 2 of Alpha-2-antiplasmin OS=Homo sapiens GN=SERPINF2 - [A2AP_HUMAN]			0.711	1.087	0.942						0.87							0			3	1	FALSE	FALSE
P08729	Keratin, type II cytoskeletal 7 OS=Homo sapiens GN=KRT7 PE=1 SV=5 - [K2C7_HUMAN]						0.812	0.996					0.725	1.159						0		2	2	FALSE	FALSE
P09211	Glutathione S-transferase P OS=Homo sapiens GN=GSTP1 PE=1 SV=2 - [GSTP1_HUMAN]			1.024	0.903	1.775			0.765			0.862			0.781	0.952	1.04		7.38		0	4	4	FALSE	FALSE
P09237	Matrilysin OS=Homo sapiens GN=MMP7 PE=1 SV=1 - [MMP7_HUMAN]						1.3235	1.8785					1.4945	1.8245						0.9		2	2	FALSE	FALSE
P09543-2	Isoform CNPI of 2',3'-cyclic-nucleotide 3'-phosphodiesterase OS=Homo sapiens GN=CNP - [CN37_HUMAN]								1.002						0.814	1.446	1				0	1	3	FALSE	FALSE
P09960-3	Isoform 3 of Leukotriene A-4 hydrolase OS=Homo sapiens GN=LTA4H - [LKHA4_HUMAN]			1.109	0.877	1.128	1.14	0.756				1.148	0.656	0.731					5.28	0		5	3	FALSE	FALSE
P09960-4	Isoform 4 of Leukotriene A-4 hydrolase OS=Homo sapiens GN=LTA4H - [LKHA4_HUMAN]			1.219	0.914	1.327						1.081							2.54			3	1	FALSE	FALSE
P09972	Fructose-bisphosphate aldolase C OS=Homo sapiens GN=ALDOC PE=1 SV=2 - [ALDOC_HUMAN]			0.773667	1.12867	1.30233	0.949	1.031				0.972333	0.552	0.776				3.95	8.87667	4.31667	5.00667	5	3	FALSE	FALSE
P0CG06	Ig lambda-3 chain C regions OS=Homo sapiens GN=IGLC3 PE=1 SV=1 - [LAC3_HUMAN]			1.061	0.833	0.114						1.078						449.74	525.02	425.67	473.02	3	1	FALSE	FALSE
P0CG39	POTE ankyrin domain family member J OS=Homo sapiens GN=POTEJ PE=3 SV=1 - [POTEJ_HUMAN]			1.039	0.984	1.797	0.9475	0.7455				1.217	0.891	1.025				11.855	27.21	16.945	13.82	5	3	FALSE	FALSE
P0DJI9	Serum amyloid A-2 protein OS=Homo sapiens GN=SAA2 PE=1 SV=1 - [SAA2_HUMAN]								0.8645						1.1385	0.911	0.815		0	0.805	3.945	1	3	FALSE	FALSE
P10092	Calcitonin gene-related peptide 2 OS=Homo sapiens GN=CALCB PE=1 SV=1 - [CALCB_HUMAN]	1.1005	0.961							1.1695	2.6395							2.275				2	2	FALSE	FALSE
P10451-2	Isoform B of Osteopontin OS=Homo sapiens GN=SPP1 - [OSTP_HUMAN]								0.787						1.067	0.673	1.143	23.94	119.56	73.65	82.73	1	3	FALSE	FALSE
P10451-4	Isoform D of Osteopontin OS=Homo sapiens GN=SPP1 - [OSTP_HUMAN]						0.866	1.279					1.391	0.875				35.17	119.89	70.47	88.33	2	2	FALSE	FALSE
P10599	Thioredoxin OS=Homo sapiens GN=TXN PE=1 SV=3 - [THIO_HUMAN]			1.043	0.929	2.176						0.898							2.18			3	1	FALSE	FALSE
P10599-2	Isoform 2 of Thioredoxin OS=Homo sapiens GN=TXN - [THIO_HUMAN]			1.1585	0.8755	2.255			0.784			1.0005			0.857	0.743	0.909		2.065		0	4	4	FALSE	FALSE
P10909-3	Isoform 3 of Clusterin OS=Homo sapiens GN=CLU - [CLUS_HUMAN]						2.295	0.634					1.022	0.878				523.19	462.8	586.59	500.35	2	2	FALSE	FALSE
P11279	Lysosome-associated membrane glycoprotein 1 OS=Homo sapiens GN=LAMP1 PE=1 SV=3 - [LAMP1_HUMAN]								1.077						1.197	0.788	0.693				0	1	3	FALSE	FALSE
P11413	Glucose-6-phosphate 1-dehydrogenase OS=Homo sapiens GN=G6PD PE=1 SV=4 - [G6PD_HUMAN]			0.884333	0.810333	1.85867	1.33567	0.717				0.819333	0.882667	0.902667					2.08333	0		5	3	FALSE	FALSE
P11717	Cation-independent mannose-6-phosphate receptor OS=Homo sapiens GN=IGF2R PE=1 SV=3 - [MPRI_HUMAN]						1.683	1.051	1.003				1.157	1.153	1.329	1.112	1.025			0	0	3	5	FALSE	FALSE
P12004	Proliferating cell nuclear antigen OS=Homo sapiens GN=PCNA PE=1 SV=1 - [PCNA_HUMAN]	1.767	0.73							0.622	0.654							0				2	2	FALSE	FALSE
P12035	Keratin, type II cytoskeletal 3 OS=Homo sapiens GN=KRT3 PE=1 SV=3 - [K2C3_HUMAN]	1.376	0.536							0.262	0.318							0				2	2	FALSE	FALSE
P13284	Gamma-interferon-inducible lysosomal thiol reductase OS=Homo sapiens GN=IFI30 PE=1 SV=3 - [GILT_HUMAN]	1.137	1.254				1.61167	1.22833		0.916	0.879		1.41667	2.53833				0		2.11667		4	4	FALSE	FALSE
P13489	Ribonuclease inhibitor OS=Homo sapiens GN=RNH1 PE=1 SV=2 - [RINI_HUMAN]			1.128	0.868	1.365			0.97			1.015			0.918	0.937	0.861		5.24		0	4	4	FALSE	FALSE
P14314-2	Isoform 2 of Glucosidase 2 subunit beta OS=Homo sapiens GN=PRKCSH - [GLU2B_HUMAN]						1.139	1.077					0.83	1.032						0		2	2	FALSE	FALSE
P14780	Matrix metalloproteinase-9 OS=Homo sapiens GN=MMP9 PE=1 SV=3 - [MMP9_HUMAN]			0.831667	0.882	2.06067	1.044	0.661				0.839667	1.3185	0.9365					8.36333	3		5	3	FALSE	FALSE
P15289-2	Isoform 2 of Arylsulfatase A OS=Homo sapiens GN=ARSA - [ARSA_HUMAN]	1.686	1.285			0.488	0.957	1.3325		0.946	1.076		1.172	1.0675				0	0	3.21		5	4	FALSE	FALSE
P15509-6	Isoform 6 of Granulocyte-macrophage colony-stimulating factor receptor subunit alpha OS=Homo sapiens GN=CSF2RA - [CSF2R_HUMAN]				1.561	1.71167	0.615	0.777				1.6825		0.678					0	0		4	2	FALSE	FALSE
P15924	Desmoplakin OS=Homo sapiens GN=DSP PE=1 SV=3 - [DESP_HUMAN]						1.013	0.932					1.706	1.378						1.76		2	2	FALSE	FALSE
P15941-13	Isoform M6 of Mucin-1 OS=Homo sapiens GN=MUC1 - [MUC1_HUMAN]	0.893	0.337				1.19	0.868		0.925	0.265		0.568	0.502				4.045	4.635	2.095	9.605	4	4	FALSE	FALSE
P17482	Homeobox protein Hox-B9 OS=Homo sapiens GN=HOXB9 PE=1 SV=2 - [HXB9_HUMAN]						2.74	2.834					1.108	3.088						0		2	2	FALSE	FALSE
P17900	Ganglioside GM2 activator OS=Homo sapiens GN=GM2A PE=1 SV=4 - [SAP3_HUMAN]								0.563						0.554	0.916	1.673				0	1	3	FALSE	FALSE
P17987	T-complex protein 1 subunit alpha OS=Homo sapiens GN=TCP1 PE=1 SV=1 - [TCPA_HUMAN]			1.047	1.169	1.418						1.246							4.48		0	3	1	FALSE	FALSE
P18428	Lipopolysaccharide-binding protein OS=Homo sapiens GN=LBP PE=1 SV=3 - [LBP_HUMAN]						1.031	1.318					1.257	1.44						0		2	2	FALSE	FALSE
P18827	Syndecan-1 OS=Homo sapiens GN=SDC1 PE=1 SV=3 - [SDC1_HUMAN]								1.219						1.624	0.825	0.824				0	1	3	FALSE	FALSE
P19012	Keratin, type I cytoskeletal 15 OS=Homo sapiens GN=KRT15 PE=1 SV=3 - [K1C15_HUMAN]			0.951	1.033	1.596						0.818							0	0	0	3	1	FALSE	FALSE
P19021-2	Isoform 2 of Peptidyl-glycine alpha-amidating monooxygenase OS=Homo sapiens GN=PAM - [AMD_HUMAN]	1.183	1.1895							1.175	1.0605							2.545				2	2	FALSE	FALSE
P20061	Transcobalamin-1 OS=Homo sapiens GN=TCN1 PE=1 SV=2 - [TCO1_HUMAN]			1.14633	1.14867	1.54567	1.551	2.453				0.914	1.0525	1.2745					3.08333	0		5	3	FALSE	FALSE
P20160	Azurocidin OS=Homo sapiens GN=AZU1 PE=1 SV=3 - [CAP7_HUMAN]						0.955	0.741					0.743	0.58						1.65		2	2	FALSE	FALSE
P20742-2	Isoform 2 of Pregnancy zone protein OS=Homo sapiens GN=PZP - [PZP_HUMAN]						1.045	0.921					0.932	0.945						0		2	2	FALSE	FALSE
P20827-2	Isoform 2 of Ephrin-A1 OS=Homo sapiens GN=EFNA1 - [EFNA1_HUMAN]			1.183	0.744	1.34						1.187							0			3	1	FALSE	FALSE
P20851-2	Isoform 2 of C4b-binding protein beta chain OS=Homo sapiens GN=C4BPB - [C4BPB_HUMAN]	0.687	1.145							1.022	0.839							2.12				2	2	FALSE	FALSE
P22314-2	Isoform 2 of Ubiquitin-like modifier-activating enzyme 1 OS=Homo sapiens GN=UBA1 - [UBA1_HUMAN]			0.970333	0.971333	1.964			1.316			0.921667			0.692	1.205	1.612		1.26333		1.01	4	4	FALSE	FALSE
P24534	Elongation factor 1-beta OS=Homo sapiens GN=EEF1B2 PE=1 SV=3 - [EF1B_HUMAN]			0.9095	0.9345	1.631						0.6955							2.395			3	1	FALSE	FALSE
P24821-5	Isoform 5 of Tenascin OS=Homo sapiens GN=TNC - [TENA_HUMAN]								1.10033						1.036	0.772333	1.163	743.28	670.967	911.35	828.987	1	3	FALSE	FALSE
P25705-2	Isoform 2 of ATP synthase subunit alpha, mitochondrial OS=Homo sapiens GN=ATP5A1 - [ATPA_HUMAN]								1.059						1.384	3.277	2.834				0	1	3	FALSE	FALSE
P25786	Proteasome subunit alpha type-1 OS=Homo sapiens GN=PSMA1 PE=1 SV=1 - [PSA1_HUMAN]			0.957	1.052	1.354			0.952			0.904			0.924	1.07	0.792		2.24		0	4	4	FALSE	FALSE
P25787	Proteasome subunit alpha type-2 OS=Homo sapiens GN=PSMA2 PE=1 SV=2 - [PSA2_HUMAN]			1.047	1.17	1.51						1.005							0			3	1	FALSE	FALSE
P25788-2	Isoform 2 of Proteasome subunit alpha type-3 OS=Homo sapiens GN=PSMA3 - [PSA3_HUMAN]			0.877	1.0865	1.23						0.91							2.315			3	1	FALSE	FALSE
P25815	Protein S100-P OS=Homo sapiens GN=S100P PE=1 SV=2 - [S100P_HUMAN]			0.9755	0.442	2.864						0.52							1.09			3	1	FALSE	FALSE
P26012-2	Isoform 2 of Integrin beta-8 OS=Homo sapiens GN=ITGB8 - [ITB8_HUMAN]																0.427				0	0	1	FALSE	FALSE
P26641	Elongation factor 1-gamma OS=Homo sapiens GN=EEF1G PE=1 SV=3 - [EF1G_HUMAN]			1.047	0.914	1.78						0.917							1.8			3	1	FALSE	FALSE
P27348	14-3-3 protein theta OS=Homo sapiens GN=YWHAQ PE=1 SV=1 - [1433T_HUMAN]			0.765667	1.275	1.45333			1.229			1.123			0.813	0.874	1.128	4.29	19.31	8.37667	9.35	4	4	FALSE	FALSE
P27487	Dipeptidyl peptidase 4 OS=Homo sapiens GN=DPP4 PE=1 SV=2 - [DPP4_HUMAN]						0.086	0.064					0.04	0.101						2.06		2	2	FALSE	FALSE
P28066	Proteasome subunit alpha type-5 OS=Homo sapiens GN=PSMA5 PE=1 SV=3 - [PSA5_HUMAN]			1.00033	1.039	1.26667						0.85							2.77			3	1	FALSE	FALSE
P28072	Proteasome subunit beta type-6 OS=Homo sapiens GN=PSMB6 PE=1 SV=4 - [PSB6_HUMAN]			0.946	1.596	2.155			1.008			1.784			0.823	1.065	0.815		0		0	4	4	FALSE	FALSE
P28838-2	Isoform 2 of Cytosol aminopeptidase OS=Homo sapiens GN=LAP3 - [AMPL_HUMAN]			1.22533	1.15267	1.57067						1.01567							1.61			3	1	FALSE	FALSE
P29373	Cellular retinoic acid-binding protein 2 OS=Homo sapiens GN=CRABP2 PE=1 SV=2 - [RABP2_HUMAN]			1.149	0.968	1.444			1.3005			1.4035			0.687	1.206	1.042		3.995	0	1.03	4	4	FALSE	FALSE
P29762	Cellular retinoic acid-binding protein 1 OS=Homo sapiens GN=CRABP1 PE=1 SV=2 - [RABP1_HUMAN]						0.922	1.223					0.539	0.635					1.75	0		2	2	FALSE	FALSE
P30041	Peroxiredoxin-6 OS=Homo sapiens GN=PRDX6 PE=1 SV=3 - [PRDX6_HUMAN]			0.997	1.1405	0.9875						1.1675							1.89			3	1	FALSE	FALSE
P30046	D-dopachrome decarboxylase OS=Homo sapiens GN=DDT PE=1 SV=3 - [DOPD_HUMAN]		1.076	1.317	1.435	1.1625	0.729	0.689		1.012	0.565	0.935						0	3.99	0	0	6	3	FALSE	FALSE
P30050	60S ribosomal protein L12 OS=Homo sapiens GN=RPL12 PE=1 SV=1 - [RL12_HUMAN]			1.259	1.322	1.451						1.245							1.86			3	1	FALSE	FALSE
P30050-2	Isoform 2 of 60S ribosomal protein L12 OS=Homo sapiens GN=RPL12 - [RL12_HUMAN]	0.966	0.997	1.524	1.03	1.414				1.133	1.077	1.108						0	0			5	3	FALSE	FALSE
P30085-2	Isoform 2 of UMP-CMP kinase OS=Homo sapiens GN=CMPK1 - [KCY_HUMAN]			0.688	0.942	1.871						0.888							1.69			3	1	FALSE	FALSE
P30520	Adenylosuccinate synthetase isozyme 2 OS=Homo sapiens GN=ADSS PE=1 SV=3 - [PURA2_HUMAN]			1.207	1.091	1.248						1.081							0			3	1	FALSE	FALSE
P30740	Leukocyte elastase inhibitor OS=Homo sapiens GN=SERPINB1 PE=1 SV=1 - [ILEU_HUMAN]			0.869333	0.946667	2.96633	1.61967	0.703333				0.795333	0.668333	0.733					7.86333	0		5	3	FALSE	FALSE
P31946-2	Isoform Short of 14-3-3 protein beta/alpha OS=Homo sapiens GN=YWHAB - [1433B_HUMAN]			0.992	0.989	1.52533	1.079	1.1775				1.00367	0.809	1.219				4.29	22.11	11.1533	9.35	5	3	FALSE	FALSE
P31947-2	Isoform 2 of 14-3-3 protein sigma OS=Homo sapiens GN=SFN - [1433S_HUMAN]			0.864	0.879	2.674						1							12.08	7.57	8.02	3	1	FALSE	FALSE
P31949	Protein S100-A11 OS=Homo sapiens GN=S100A11 PE=1 SV=2 - [S10AB_HUMAN]			0.921	0.589667	2.001			0.31			0.690667			0.233	1.145	0.289		2.82	2.1	0	4	4	FALSE	FALSE
P32320	Cytidine deaminase OS=Homo sapiens GN=CDA PE=1 SV=2 - [CDD_HUMAN]			0.9625	0.8225	2.3825						0.731							0			3	1	FALSE	FALSE
P35125-3	Isoform 3 of Ubiquitin carboxyl-terminal hydrolase 6 OS=Homo sapiens GN=USP6 - [UBP6_HUMAN]						0.483	2.943					1.062	1.017						2.52		2	2	FALSE	FALSE
P35442	Thrombospondin-2 OS=Homo sapiens GN=THBS2 PE=1 SV=2 - [TSP2_HUMAN]								1.059						1.19	0.703	1.9	10.55	5.28	2.64	7.39	1	3	FALSE	FALSE
P35579	Myosin-9 OS=Homo sapiens GN=MYH9 PE=1 SV=4 - [MYH9_HUMAN]			0.937667	0.843	1.327	1.15967	0.999333				1.009	0.894333	0.791					5.81333	0.813333		5	3	FALSE	FALSE
P35754	Glutaredoxin-1 OS=Homo sapiens GN=GLRX PE=1 SV=2 - [GLRX1_HUMAN]			0.678	0.74	1.309	0.822	0.302				1.101	0.883	0.377					2.01	0		5	3	FALSE	FALSE
P36871	Phosphoglucomutase-1 OS=Homo sapiens GN=PGM1 PE=1 SV=3 - [PGM1_HUMAN]			0.8395	1.12	1.3525						1.001							2.54			3	1	FALSE	FALSE
P36871-3	Isoform 3 of Phosphoglucomutase-1 OS=Homo sapiens GN=PGM1 - [PGM1_HUMAN]			0.969	1.181	1.33			1.077			1.091			0.822	0.581	1.069		3.68		2.52	4	4	FALSE	FALSE
P38117	Electron transfer flavoprotein subunit beta OS=Homo sapiens GN=ETFB PE=1 SV=3 - [ETFB_HUMAN]	0.723	0.749							1	1.513							0				2	2	FALSE	FALSE
P38646	Stress-70 protein, mitochondrial OS=Homo sapiens GN=HSPA9 PE=1 SV=2 - [GRP75_HUMAN]	0.609	0.753							1.08	1.435							8.66				2	2	FALSE	FALSE
P39019	40S ribosomal protein S19 OS=Homo sapiens GN=RPS19 PE=1 SV=2 - [RS19_HUMAN]			1.231	1.242	1.233						0.79							2.05			3	1	FALSE	FALSE
P39687	Acidic leucine-rich nuclear phosphoprotein 32 family member A OS=Homo sapiens GN=ANP32A PE=1 SV=1 - [AN32A_HUMAN]			0.826	0.88	1.915						0.895							0			3	1	FALSE	FALSE
P40818-2	Isoform 2 of Ubiquitin carboxyl-terminal hydrolase 8 OS=Homo sapiens GN=USP8 - [UBP8_HUMAN]	1.455	1.063							1.292	1.339							3.3				2	2	FALSE	FALSE
P41218	Myeloid cell nuclear differentiation antigen OS=Homo sapiens GN=MNDA PE=1 SV=1 - [MNDA_HUMAN]			0.611	0.594	2.101						0.523							1.64333			3	1	FALSE	FALSE
P42330-2	Isoform 2 of Aldo-keto reductase family 1 member C3 OS=Homo sapiens GN=AKR1C3 - [AK1C3_HUMAN]			0.781	0.58	1.131						0.79						9.05	0			3	1	FALSE	FALSE
P42345	Serine/threonine-protein kinase mTOR OS=Homo sapiens GN=MTOR PE=1 SV=1 - [MTOR_HUMAN]								1.48						0.595	0.652	2.35				0	1	3	FALSE	FALSE
P43652	Afamin OS=Homo sapiens GN=AFM PE=1 SV=1 - [AFAM_HUMAN]						1.139	1.55	0.856				1.514	0.708	0.789	0.9175	0.9505			0	0	3	5	FALSE	FALSE
P46783	40S ribosomal protein S10 OS=Homo sapiens GN=RPS10 PE=1 SV=1 - [RS10_HUMAN]			0.91	0.786	1.114	0.846	0.951				1.1405	0.674	0.988					0	0		5	3	FALSE	FALSE
P46939	Utrophin OS=Homo sapiens GN=UTRN PE=1 SV=2 - [UTRO_HUMAN]	8.592	0.679	0.333		0.163	0.967	2.648			0.825	1.621			0.9745		2.6865	0	0	0	0	6	4	FALSE	FALSE
P47710-4	Isoform 4 of Alpha-S1-casein OS=Homo sapiens GN=CSN1S1 - [CASA1_HUMAN]						1.221	1.099					1.591	1.628				372.95	407.99	400.84	342.25	2	2	FALSE	FALSE
P48643-2	Isoform 2 of T-complex protein 1 subunit epsilon OS=Homo sapiens GN=CCT5 - [TCPE_HUMAN]			1.012	1.211	1.504						0.931667							1.78			3	1	FALSE	FALSE
P48651-3	Isoform 3 of Phosphatidylserine synthase 1 OS=Homo sapiens GN=PTDSS1 - [PTSS1_HUMAN]			0.669	1.357	1.032			1.301			1.286			1.212	0.847	1.224		0		0	4	4	FALSE	FALSE
P49189	4-trimethylaminobutyraldehyde dehydrogenase OS=Homo sapiens GN=ALDH9A1 PE=1 SV=3 - [AL9A1_HUMAN]	0.715	1.001	1.0465	1.025	1.178				0.787	1.144	1.046						0	3.325			5	3	FALSE	FALSE
P49189-2	Isoform 2 of 4-trimethylaminobutyraldehyde dehydrogenase OS=Homo sapiens GN=ALDH9A1 - [AL9A1_HUMAN]			1.039	1.117	1.442						1.089							0			3	1	FALSE	FALSE
P49221	Protein-glutamine gamma-glutamyltransferase 4 OS=Homo sapiens GN=TGM4 PE=1 SV=2 - [TGM4_HUMAN]						0.67	1.316	0.519				0.705	0.914	0.948	1.45	3.667			1.63	0	3	5	FALSE	FALSE
P49419-3	Isoform 3 of Alpha-aminoadipic semialdehyde dehydrogenase OS=Homo sapiens GN=ALDH7A1 - [AL7A1_HUMAN]			0.718667	1.33533	1.06667						1.11933							1.68333			3	1	FALSE	FALSE
P49913	Cathelicidin antimicrobial peptide OS=Homo sapiens GN=CAMP PE=1 SV=1 - [CAMP_HUMAN]			0.636667	0.611667	2.64267	0.902667	0.585				0.630333	0.815	0.629667					4.85	0.54		5	3	FALSE	FALSE
P50914	60S ribosomal protein L14 OS=Homo sapiens GN=RPL14 PE=1 SV=4 - [RL14_HUMAN]			1.292	1.274	1.165			0.794			1.09			0.707	1.607	2.071		1.95		1.66	4	4	FALSE	FALSE
P50990-2	Isoform 2 of T-complex protein 1 subunit theta OS=Homo sapiens GN=CCT8 - [TCPQ_HUMAN]			1.09	1.192	1.703						1.02							2.03			3	1	FALSE	FALSE
P50990-3	Isoform 3 of T-complex protein 1 subunit theta OS=Homo sapiens GN=CCT8 - [TCPQ_HUMAN]			1.342	1.28	1.105						1.155							0			3	1	FALSE	FALSE
P50991-2	Isoform 2 of T-complex protein 1 subunit delta OS=Homo sapiens GN=CCT4 - [TCPD_HUMAN]			0.864	1.02	1.332						0.992							0.885			3	1	FALSE	FALSE
P51148	Ras-related protein Rab-5C OS=Homo sapiens GN=RAB5C PE=1 SV=2 - [RAB5C_HUMAN]			0.908	0.829	1.141						1.211							2.84	0		3	1	FALSE	FALSE
P51397	Death-associated protein 1 OS=Homo sapiens GN=DAP PE=1 SV=3 - [DAP1_HUMAN]			0.767	1.2215	1.429						0.9625							1.09			3	1	FALSE	FALSE
P51993	Alpha-(1,3)-fucosyltransferase 6 OS=Homo sapiens GN=FUT6 PE=1 SV=1 - [FUT6_HUMAN]	1.228	1.232						0.967	0.924	1.085				1.017	0.897	1.026	0			0	3	5	FALSE	FALSE
P53396-2	Isoform 2 of ATP-citrate synthase OS=Homo sapiens GN=ACLY - [ACLY_HUMAN]			0.891	1.019	2.0375			1.201			0.852			0.994	0.968	1.475		3.665		0	4	4	FALSE	FALSE
P54753	Ephrin type-B receptor 3 OS=Homo sapiens GN=EPHB3 PE=1 SV=2 - [EPHB3_HUMAN]	0.838	1.202				0.916	0.943		0.79	0.758		1.119	1.085				0		0		4	4	FALSE	FALSE
P55001-3	Isoform B of Microfibrillar-associated protein 2 OS=Homo sapiens GN=MFAP2 - [MFAP2_HUMAN]						1.4255	1.3555	0.947				1.8365	1.156	1.049	0.962	0.868			1.47	2.18	3	5	FALSE	FALSE
P55058-3	Isoform 3 of Phospholipid transfer protein OS=Homo sapiens GN=PLTP - [PLTP_HUMAN]								1.007						0.878	1.376	0.802	3.11			2.16	1	3	FALSE	FALSE
P55795	Heterogeneous nuclear ribonucleoprotein H2 OS=Homo sapiens GN=HNRNPH2 PE=1 SV=1 - [HNRH2_HUMAN]	0.959	0.49							1.523	0.896							2.78				2	2	FALSE	FALSE
P57735	Ras-related protein Rab-25 OS=Homo sapiens GN=RAB25 PE=1 SV=2 - [RAB25_HUMAN]			1.17367	0.945667	0.846667			1.251			1.163			1.034	1.578	1.244		2.06		1.87	4	4	FALSE	FALSE
P61020-2	Isoform 2 of Ras-related protein Rab-5B OS=Homo sapiens GN=RAB5B - [RAB5B_HUMAN]	0.751	1.183	0.896	1.459	1.167				1.063	0.982	1.354						2.66	5.65			5	3	FALSE	FALSE
P61026	Ras-related protein Rab-10 OS=Homo sapiens GN=RAB10 PE=1 SV=1 - [RAB10_HUMAN]								1.181						1.157	2.446	1.255		4.26	2	0	1	3	FALSE	FALSE
P61158	Actin-related protein 3 OS=Homo sapiens GN=ACTR3 PE=1 SV=3 - [ARP3_HUMAN]			0.738	0.615	1.211	1.128	0.986				0.651667	1.174	0.946					1.80333	2.51		5	3	FALSE	FALSE
P61160	Actin-related protein 2 OS=Homo sapiens GN=ACTR2 PE=1 SV=1 - [ARP2_HUMAN]			0.897	1.213	1.443						0.929							0			3	1	FALSE	FALSE
P61956-2	Isoform 2 of Small ubiquitin-related modifier 2 OS=Homo sapiens GN=SUMO2 - [SUMO2_HUMAN]			0.713	0.975	1.695						0.714							2.46			3	1	FALSE	FALSE
P62081	40S ribosomal protein S7 OS=Homo sapiens GN=RPS7 PE=1 SV=1 - [RS7_HUMAN]			0.914	1.751	1.9245						0.94							0			3	1	FALSE	FALSE
P62158	Calmodulin OS=Homo sapiens GN=CALM1 PE=1 SV=2 - [CALM_HUMAN]			1.339	1.089	0.949						1.121							0			3	1	FALSE	FALSE
P62258	14-3-3 protein epsilon OS=Homo sapiens GN=YWHAE PE=1 SV=1 - [1433E_HUMAN]			1.03867	1.089	1.224						1.04433						3.09	13.7333	6.28	8.68333	3	1	FALSE	FALSE
P62269	40S ribosomal protein S18 OS=Homo sapiens GN=RPS18 PE=1 SV=3 - [RS18_HUMAN]			1.7255	1.1305	1.6415			1.024			0.767			0.8015	1.213	1.0845		1.95		1.06	4	4	FALSE	FALSE
P62328	Thymosin beta-4 OS=Homo sapiens GN=TMSB4X PE=1 SV=2 - [TYB4_HUMAN]			0.828333	0.686333	2.31333	1.438	0.526				0.677667	0.731	0.485					0.666667	0		5	3	FALSE	FALSE
P62633-7	Isoform 7 of Cellular nucleic acid-binding protein OS=Homo sapiens GN=CNBP - [CNBP_HUMAN]			0.69	0.76	1.008						0.869							0			3	1	FALSE	FALSE
P62701	40S ribosomal protein S4, X isoform OS=Homo sapiens GN=RPS4X PE=1 SV=2 - [RS4X_HUMAN]			1.106	1.046	1.376						1.085							0			3	1	FALSE	FALSE
P62820	Ras-related protein Rab-1A OS=Homo sapiens GN=RAB1A PE=1 SV=3 - [RAB1A_HUMAN]	1.002	1.324	1.158	1.055	1.927				0.965	0.881	1.275						2.73	7.6	2	0	5	3	FALSE	FALSE
P62820-2	Isoform 2 of Ras-related protein Rab-1A OS=Homo sapiens GN=RAB1A - [RAB1A_HUMAN]			0.9215	1.0525	2.0065			1.33			1.274			1.728	0.845	1.498		4.835	0.865	1.42	4	4	FALSE	FALSE
P62851	40S ribosomal protein S25 OS=Homo sapiens GN=RPS25 PE=1 SV=1 - [RS25_HUMAN]			0.849	0.809	0.761						0.703							0			3	1	FALSE	FALSE
P62873-2	Isoform 2 of Guanine nucleotide-binding protein G(I)/G(S)/G(T) subunit beta-1 OS=Homo sapiens GN=GNB1 - [GBB1_HUMAN]			1.183	0.9295	0.979			0.918			0.9275			0.839	0.836	0.901	2.42	4.275	0	2.22	4	4	FALSE	FALSE
P62888	60S ribosomal protein L30 OS=Homo sapiens GN=RPL30 PE=1 SV=2 - [RL30_HUMAN]			0.955	1.134	1.382						0.771							0			3	1	FALSE	FALSE
P62899	60S ribosomal protein L31 OS=Homo sapiens GN=RPL31 PE=1 SV=1 - [RL31_HUMAN]								0.935						0.887	1.349	0.847				0	1	3	FALSE	FALSE
P62906	60S ribosomal protein L10a OS=Homo sapiens GN=RPL10A PE=1 SV=2 - [RL10A_HUMAN]			0.985	1.189	1.244						1.0145							0			3	1	FALSE	FALSE
P68363-2	Isoform 2 of Tubulin alpha-1B chain OS=Homo sapiens GN=TUBA1B - [TBA1B_HUMAN]			0.964333	0.967	1.231	1.24367	0.935				0.927	0.663	0.945					1.73	2.31667		5	3	FALSE	FALSE
P68871	Hemoglobin subunit beta OS=Homo sapiens GN=HBB PE=1 SV=2 - [HBB_HUMAN]	1.555	1.451	2.721	0.8745	0.8475				0.7735	0.86	0.901						2.64	9.51			5	3	FALSE	FALSE
P69905	Hemoglobin subunit alpha OS=Homo sapiens GN=HBA1 PE=1 SV=2 - [HBA_HUMAN]	1.065	1.1595	2.301	0.921667	1.20467				0.838	0.99	0.984333						3.31	7.84			5	3	FALSE	FALSE
P78417-2	Isoform 2 of Glutathione S-transferase omega-1 OS=Homo sapiens GN=GSTO1 - [GSTO1_HUMAN]						0.815	1.019					0.78	0.604						0		2	2	FALSE	FALSE
P80188	Neutrophil gelatinase-associated lipocalin OS=Homo sapiens GN=LCN2 PE=1 SV=2 - [NGAL_HUMAN]			1.21767	1.08367	1.293						1.181							1.69667			3	1	FALSE	FALSE
P80723-2	Isoform 2 of Brain acid soluble protein 1 OS=Homo sapiens GN=BASP1 - [BASP1_HUMAN]						1.07	0.872					0.993	0.722						0		2	2	FALSE	FALSE
P98160	Basement membrane-specific heparan sulfate proteoglycan core protein OS=Homo sapiens GN=HSPG2 PE=1 SV=4 - [PGBM_HUMAN]						1.204	1					1.33	1.755						0		2	2	FALSE	FALSE
Q00839-2	Isoform Short of Heterogeneous nuclear ribonucleoprotein U OS=Homo sapiens GN=HNRNPU - [HNRPU_HUMAN]						1.061	0.915	1.392				0.756	1.062	1.894	0.965	0.849			0	0	3	5	FALSE	FALSE
Q01105-3	Isoform 3 of Protein SET OS=Homo sapiens GN=SET - [SET_HUMAN]			1.376	0.8995	1.5475						1.308							1.19			3	1	FALSE	FALSE
Q02878	60S ribosomal protein L6 OS=Homo sapiens GN=RPL6 PE=1 SV=3 - [RL6_HUMAN]								1.03						1.104	1.06	0.925				0	1	3	FALSE	FALSE
Q05315	Galectin-10 OS=Homo sapiens GN=CLC PE=1 SV=3 - [LEG10_HUMAN]			0.8665	0.6405	1.5145	1.808	0.5595				0.567	0.7095	0.622					2.78	0.88		5	3	FALSE	FALSE
Q06210-2	Isoform 2 of Glutamine--fructose-6-phosphate aminotransferase [isomerizing] 1 OS=Homo sapiens GN=GFPT1 - [GFPT1_HUMAN]			0.947	0.978	0.813						0.918							0			3	1	FALSE	FALSE
Q13162	Peroxiredoxin-4 OS=Homo sapiens GN=PRDX4 PE=1 SV=1 - [PRDX4_HUMAN]								0.793						1.216	0.957	0.948	0	0	1.85	0	1	3	FALSE	FALSE
Q13217	DnaJ homolog subfamily C member 3 OS=Homo sapiens GN=DNAJC3 PE=1 SV=1 - [DNJC3_HUMAN]						1.198	0.747					0.503	1.241						2.11		2	2	FALSE	FALSE
Q13438-8	Isoform 8 of Protein OS-9 OS=Homo sapiens GN=OS9 - [OS9_HUMAN]								1.227						1.221	1.143	1.807				0	1	3	FALSE	FALSE
Q13444-10	Isoform 10 of Disintegrin and metalloproteinase domain-containing protein 15 OS=Homo sapiens GN=ADAM15 - [ADA15_HUMAN]			0.927	0.82	0.798			1.083			1.001			1.121	0.879	0.784		2.25		2.72	4	4	FALSE	FALSE
Q13444-13	Isoform 13 of Disintegrin and metalloproteinase domain-containing protein 15 OS=Homo sapiens GN=ADAM15 - [ADA15_HUMAN]						0.99	0.909	1.225				1.086	0.931	1.1235	1.0835	0.9805			2.37	3.58	3	5	FALSE	FALSE
Q14019	Coactosin-like protein OS=Homo sapiens GN=COTL1 PE=1 SV=3 - [COTL1_HUMAN]			1.368	1.192	1.307						0.997							0			3	1	FALSE	FALSE
Q14204	Cytoplasmic dynein 1 heavy chain 1 OS=Homo sapiens GN=DYNC1H1 PE=1 SV=5 - [DYHC1_HUMAN]			0.881	1.032	2.283						1.049						0	0			3	1	FALSE	FALSE
Q14210	Lymphocyte antigen 6D OS=Homo sapiens GN=LY6D PE=1 SV=1 - [LY6D_HUMAN]						1.3225	1.532					3.2705	1.2345						0		2	2	FALSE	FALSE
Q14332	Frizzled-2 OS=Homo sapiens GN=FZD2 PE=2 SV=1 - [FZD2_HUMAN]						1.065	1.101					1.9495	1.691						0		2	2	FALSE	FALSE
Q14512	Fibroblast growth factor-binding protein 1 OS=Homo sapiens GN=FGFBP1 PE=1 SV=1 - [FGFP1_HUMAN]								0.916						1.806	0.863	1.205				0	1	3	FALSE	FALSE
Q14571-2	Isoform Short of Inositol 1,4,5-trisphosphate receptor type 2 OS=Homo sapiens GN=ITPR2 - [ITPR2_HUMAN]			0.957	1.18	1.234	1.383	0.73				1.225	4.085	0.861					1.62	0		5	3	FALSE	FALSE
Q14624	Inter-alpha-trypsin inhibitor heavy chain H4 OS=Homo sapiens GN=ITIH4 PE=1 SV=4 - [ITIH4_HUMAN]	0.788	0.9445							0.916	1.1375							6.01	4.745	5.06	3.105	2	2	FALSE	FALSE
Q14624-3	Isoform 3 of Inter-alpha-trypsin inhibitor heavy chain H4 OS=Homo sapiens GN=ITIH4 - [ITIH4_HUMAN]								1						0.921	0.397	1.269	3.85	2.32	5.97	4.12	1	3	FALSE	FALSE
Q14643-4	Isoform 4 of Inositol 1,4,5-trisphosphate receptor type 1 OS=Homo sapiens GN=ITPR1 - [ITPR1_HUMAN]	0.797	0.773							1.362	1.351							0				2	2	FALSE	FALSE
Q14956-2	Isoform 2 of Transmembrane glycoprotein NMB OS=Homo sapiens GN=GPNMB - [GPNMB_HUMAN]								1.244						1.325	0.965	1.436				1.74	1	3	FALSE	FALSE
Q15046	Lysine--tRNA ligase OS=Homo sapiens GN=KARS PE=1 SV=3 - [SYK_HUMAN]			1.047	1.073	1.884						1.096							0			3	1	FALSE	FALSE
Q15365	Poly(rC)-binding protein 1 OS=Homo sapiens GN=PCBP1 PE=1 SV=2 - [PCBP1_HUMAN]			1.0095	0.9885	0.985						1.323							6.65	0	1.96	3	1	FALSE	FALSE
Q15375-3	Isoform 3 of Ephrin type-A receptor 7 OS=Homo sapiens GN=EPHA7 - [EPHA7_HUMAN]			1.036	1.121	0.903			1.105			1.01			1.062	2.164	1.156		3.72		2.71	4	4	FALSE	FALSE
Q15375-5	Isoform 5 of Ephrin type-A receptor 7 OS=Homo sapiens GN=EPHA7 - [EPHA7_HUMAN]						0.878	1.341					0.909	0.786						0		2	2	FALSE	FALSE
Q15435-5	Isoform 5 of Protein phosphatase 1 regulatory subunit 7 OS=Homo sapiens GN=PPP1R7 - [PP1R7_HUMAN]			1.53	0.8955	3.2965						0.761							1.135			3	1	FALSE	FALSE
Q15485-2	Isoform 2 of Ficolin-2 OS=Homo sapiens GN=FCN2 - [FCN2_HUMAN]								1.019						1.473	1.349	1.331				0	1	3	FALSE	FALSE
Q15846	Clusterin-like protein 1 OS=Homo sapiens GN=CLUL1 PE=1 SV=1 - [CLUL1_HUMAN]								0.731						0.835	0.541	0.831				0	1	3	FALSE	FALSE
Q16620-2	Isoform TrkB-T1 of BDNF/NT-3 growth factors receptor OS=Homo sapiens GN=NTRK2 - [NTRK2_HUMAN]	0.494	0.65							1.609	1.149							0				2	2	FALSE	FALSE
Q16674	Melanoma-derived growth regulatory protein OS=Homo sapiens GN=MIA PE=1 SV=1 - [MIA_HUMAN]								1.001						1.051	1.262	1.062				0	1	3	FALSE	FALSE
Q4KWH8-3	Isoform 3 of 1-phosphatidylinositol 4,5-bisphosphate phosphodiesterase eta-1 OS=Homo sapiens GN=PLCH1 - [PLCH1_HUMAN]	1.2585	1.466				0.994	0.975		0.929	0.9785		0.884	1.642				0.995	1.61	0		4	4	FALSE	FALSE
Q4VX67	Spermatogenesis-associated protein 31A4 OS=Homo sapiens GN=SPATA31A4 PE=3 SV=2 - [S31A4_HUMAN]								1.078						1.628	1.17	1.63				0	1	3	FALSE	FALSE
Q4ZG55-4	Isoform 4 of Protein GREB1 OS=Homo sapiens GN=GREB1 - [GREB1_HUMAN]			1.07333	0.985667	0.622333	0.9095	0.9585				0.974333	1.9255	0.9235					0.903333	1.135		5	3	FALSE	FALSE
Q5FC05	IL6ST nirs variant 3 OS=Homo sapiens GN=IL6ST PE=2 SV=1 - [Q5FC05_HUMAN]	0.833	1.557							1.135	1.776							0				2	2	FALSE	FALSE
Q5SQT6	Inorganic pyrophosphatase OS=Homo sapiens GN=PPA1 PE=1 SV=1 - [Q5SQT6_HUMAN]	0.771	0.922	1.2305	1.071	1.498				0.706	0.723	1.0265						0.83	0.95			5	3	FALSE	FALSE
Q5SRN7	HLA class I histocompatibility antigen, A-68 alpha chain OS=Homo sapiens GN=HLA-A PE=1 SV=2 - [Q5SRN7_HUMAN]	1.062	1.29	1.071	0.9195	0.814				1.636	1.274	1.265						0	0			5	3	FALSE	FALSE
Q5ST81	Tubulin beta chain OS=Homo sapiens GN=TUBB PE=3 SV=1 - [Q5ST81_HUMAN]	1.154	1.346	0.957	0.949	0.932				1.01	0.851	1.105						6.3	2.53			5	3	FALSE	FALSE
Q5SYZ4	Cellular retinoic acid-binding protein 2 (Fragment) OS=Homo sapiens GN=CRABP2 PE=1 SV=1 - [Q5SYZ4_HUMAN]								1.311						0.706	0.79	1.45		1.8		1.77	1	3	FALSE	FALSE
Q5T011-5	Isoform 3 of Protein SZT2 OS=Homo sapiens GN=SZT2 - [SZT2_HUMAN]								0.706						0.894	0.533	1.238			0	2.88	1	3	FALSE	FALSE
Q5T0Q6	Dihydropyrimidinase-related protein 4 OS=Homo sapiens GN=DPYSL4 PE=4 SV=1 - [Q5T0Q6_HUMAN]	0.654	1.07							1.266	0.757							0				2	2	FALSE	FALSE
Q5T0S4	Palmitoyl-protein thioesterase 1 (Fragment) OS=Homo sapiens GN=PPT1 PE=1 SV=1 - [Q5T0S4_HUMAN]						1.1875	1.243					0.9615	0.9705						1.81		2	2	FALSE	FALSE
Q5T5P0	Sickle tail protein homolog (Fragment) OS=Homo sapiens GN=KIAA1217 PE=1 SV=1 - [Q5T5P0_HUMAN]								0.288						0.414		1.504				0	1	2	FALSE	FALSE
Q5T6W1	Heterogeneous nuclear ribonucleoprotein K OS=Homo sapiens GN=HNRNPK PE=1 SV=1 - [Q5T6W1_HUMAN]			1.258	0.978	1.5145						0.927							2.725			3	1	FALSE	FALSE
Q5T987	Inter-alpha-trypsin inhibitor heavy chain H2 (Fragment) OS=Homo sapiens GN=ITIH2 PE=1 SV=1 - [Q5T987_HUMAN]			0.716	0.927	1.16	0.864	1.006				1.257	0.919	0.823					2.19	0		5	3	FALSE	FALSE
Q5TGY3	AT-hook DNA-binding motif-containing protein 1 OS=Homo sapiens GN=AHDC1 PE=1 SV=1 - [AHDC1_HUMAN]	2.425	1.624	0.742	2.101	0.957				1.711	1.192	1.948						0	0	0		5	3	FALSE	FALSE
Q5VT52-2	Isoform 2 of Regulation of nuclear pre-mRNA domain-containing protein 2 OS=Homo sapiens GN=RPRD2 - [RPRD2_HUMAN]			1.167		0.626						1.38							0			2	1	FALSE	FALSE
Q5VTY9	Protein-cysteine N-palmitoyltransferase HHAT OS=Homo sapiens GN=HHAT PE=1 SV=1 - [HHAT_HUMAN]			1.262	0.825	1.456						0.764							0			3	1	FALSE	FALSE
Q5VU61	Tropomyosin alpha-3 chain OS=Homo sapiens GN=TPM3 PE=1 SV=2 - [Q5VU61_HUMAN]			1.118	0.856	1.408						0.877							0			3	1	FALSE	FALSE
Q5VWN6-2	Isoform 2 of Protein FAM208B OS=Homo sapiens GN=FAM208B - [F208B_HUMAN]						0.769	1.051					0.83	1.088						0		2	2	FALSE	FALSE
Q5VZA6	Cytoplasmic aconitate hydratase OS=Homo sapiens GN=ACO1 PE=1 SV=1 - [Q5VZA6_HUMAN]			0.483333	0.756	1.27867						0.719667							2.07			3	1	FALSE	FALSE
Q68DL7	Uncharacterized protein C18orf63 OS=Homo sapiens GN=C18orf63 PE=2 SV=2 - [CR063_HUMAN]			0.944	1.257	0.613			0.652			1.335			0.566	0.949	0.813		0		0	4	4	FALSE	FALSE
Q6NUJ5-2	Isoform 2 of PWWP domain-containing protein 2B OS=Homo sapiens GN=PWWP2B - [PWP2B_HUMAN]			1.317	0.893	0.882						0.839							0			3	1	FALSE	FALSE
Q6P163	APOC2 protein OS=Homo sapiens GN=APOC2 PE=2 SV=1 - [Q6P163_HUMAN]						1.3655	1.4445					1.376	1.0585						1.865		2	2	FALSE	FALSE
Q6T4P5-4	Isoform 4 of Lipid phosphate phosphatase-related protein type 3 OS=Homo sapiens GN=LPPR3 - [LPPR3_HUMAN]								0.965							0.84	1.578				0	1	2	FALSE	FALSE
Q6UWW8-2	Isoform 2 of Carboxylesterase 3 OS=Homo sapiens GN=CES3 - [EST3_HUMAN]						1.062	1.658					1.283	0.509						0		2	2	FALSE	FALSE
Q6UXY8-2	Isoform 2 of Transmembrane channel-like protein 5 OS=Homo sapiens GN=TMC5 - [TMC5_HUMAN]						1.053	0.488					0.679	0.494						0		2	2	FALSE	FALSE
Q6W4X9	Mucin-6 OS=Homo sapiens GN=MUC6 PE=1 SV=3 - [MUC6_HUMAN]						1.043	1.011					1.11	1.655						0		2	2	FALSE	FALSE
Q6ZMY3-5	Isoform 5 of SPOC domain-containing protein 1 OS=Homo sapiens GN=SPOCD1 - [SPOC1_HUMAN]						0.7445	0.686					3.0515	2.913						0.87		2	2	FALSE	FALSE
Q6ZR08	Dynein heavy chain 12, axonemal OS=Homo sapiens GN=DNAH12 PE=2 SV=2 - [DYH12_HUMAN]						0.699	0.662					0.751	1.209						0		2	2	FALSE	FALSE
Q6ZU64	Coiled-coil domain-containing protein 108 OS=Homo sapiens GN=CCDC108 PE=2 SV=2 - [CC108_HUMAN]								1.256						0.777	0.824	1.251				0	1	3	FALSE	FALSE
Q6ZUS6-3	Isoform 3 of Coiled-coil domain-containing protein 149 OS=Homo sapiens GN=CCDC149 - [CC149_HUMAN]			1.147	0.9785	0.875	0.841	1.113				1.2535	0.949	1.185					0	0		5	3	FALSE	FALSE
Q7KZ85	Transcription elongation factor SPT6 OS=Homo sapiens GN=SUPT6H PE=1 SV=2 - [SPT6H_HUMAN]						0.958	0.797	0.972				0.789	0.829	0.76	0.926	1.103			0	0	3	5	FALSE	FALSE
Q7Z4N2-7	Isoform 7 of Transient receptor potential cation channel subfamily M member 1 OS=Homo sapiens GN=TRPM1 - [TRPM1_HUMAN]						0.809	2.4985					0.63	0.6815						0	0	2	2	FALSE	FALSE
Q7Z7M0-2	Isoform 2 of Multiple epidermal growth factor-like domains protein 8 OS=Homo sapiens GN=MEGF8 - [MEGF8_HUMAN]						1.215	1.631					1.356	1.576						0		2	2	FALSE	FALSE
Q7Z7M9	Polypeptide N-acetylgalactosaminyltransferase 5 OS=Homo sapiens GN=GALNT5 PE=1 SV=1 - [GALT5_HUMAN]								0.861						0.816	0.917	0.982				0	1	3	FALSE	FALSE
Q86UP2-2	Isoform 2 of Kinectin OS=Homo sapiens GN=KTN1 - [KTN1_HUMAN]			1.219	1.402	1.056						0.383							0			3	1	FALSE	FALSE
Q86VH3	HCG1980662 OS=Homo sapiens GN=KLHDC4 PE=2 SV=1 - [Q86VH3_HUMAN]						1.0385	1.284	0.857				1.188	1.8065	0.764	1.495	0.736			1.04	0	3	5	FALSE	FALSE
Q86YC2	Partner and localizer of BRCA2 OS=Homo sapiens GN=PALB2 PE=1 SV=1 - [PALB2_HUMAN]						1.508	1.342					1.096	1.266						0		2	2	FALSE	FALSE
Q86YP9	Nesprin-2 OS=Homo sapiens GN=SYNE2 PE=2 SV=1 - [Q86YP9_HUMAN]						0.939	1.362					1.783	1.394						0		2	2	FALSE	FALSE
Q8IVF2-3	Isoform 3 of Protein AHNAK2 OS=Homo sapiens GN=AHNAK2 - [AHNK2_HUMAN]								1.3						1.579	1.467	1.22				1.94	1	3	FALSE	FALSE
Q8IXL6	Extracellular serine/threonine protein kinase FAM20C OS=Homo sapiens GN=FAM20C PE=1 SV=2 - [DMP4_HUMAN]			1.148	0.966	0.845			1.0535			0.719			1.1175	1.3475	1.4735		0	1.255	0	4	4	FALSE	FALSE
Q8IXZ2	Zinc finger CCCH domain-containing protein 3 OS=Homo sapiens GN=ZC3H3 PE=1 SV=3 - [ZC3H3_HUMAN]			1.383	0.75	3.016						0.751							1.64			3	1	FALSE	FALSE
Q8IYS2	Uncharacterized protein KIAA2013 OS=Homo sapiens GN=KIAA2013 PE=2 SV=1 - [K2013_HUMAN]	1.731	0.564							1.082	0.858							0				2	2	FALSE	FALSE
Q8J015	60S ribosomal protein L13a OS=Homo sapiens GN=RPL13a PE=1 SV=1 - [Q8J015_HUMAN]			4.565	1.728	2.607						1.351							0			3	1	FALSE	FALSE
Q8N271-3	Isoform 3 of Prominin-2 OS=Homo sapiens GN=PROM2 - [PROM2_HUMAN]								1.1285						1.0695	0.864	0.9225				0.825	1	3	FALSE	FALSE
Q8N461-2	Isoform 2 of F-box/LRR-repeat protein 16 OS=Homo sapiens GN=FBXL16 - [FXL16_HUMAN]						0.775	0.697					1.503	1.322						0		2	2	FALSE	FALSE
Q8N474	Secreted frizzled-related protein 1 OS=Homo sapiens GN=SFRP1 PE=1 SV=1 - [SFRP1_HUMAN]	0.27	1.004	0.961	0.865	0.699333				1.123	1.037	1.28767						0	0			5	3	FALSE	FALSE
Q8N5U1-3	Isoform 3 of Membrane-spanning 4-domains subfamily A member 15 OS=Homo sapiens GN=MS4A15 - [M4A15_HUMAN]																0.842				0	0	1	FALSE	FALSE
Q8N7E2	E3 ubiquitin-protein ligase ZNF645 OS=Homo sapiens GN=ZNF645 PE=2 SV=1 - [ZN645_HUMAN]			1.012	1.04	1.702						0.686							0			3	1	FALSE	FALSE
Q8N9N5-3	Isoform 3 of Protein BANP OS=Homo sapiens GN=BANP - [BANP_HUMAN]						0.848	1.204	1.117				1.289	1.286	1.401	1.473	1.219			0	0	3	5	FALSE	FALSE
Q8NB66	Protein unc-13 homolog C OS=Homo sapiens GN=UNC13C PE=2 SV=3 - [UN13C_HUMAN]	0.907	0.852	1.18	0.959	2.162				1.041	0.997	0.853						2.25	2			5	3	FALSE	FALSE
Q8NC60	Nitric oxide-associated protein 1 OS=Homo sapiens GN=NOA1 PE=1 SV=2 - [NOA1_HUMAN]						0.69	0.69					0.68	1.144						0		2	2	FALSE	FALSE
Q8NFL0	UDP-GlcNAc:betaGal beta-1,3-N-acetylglucosaminyltransferase 7 OS=Homo sapiens GN=B3GNT7 PE=2 SV=1 - [B3GN7_HUMAN]			0.795	1.226	1.015	0.844	0.882				1.033	0.754	2.508					2.25	0		5	3	FALSE	FALSE
Q8NHP8-2	Isoform 2 of Putative phospholipase B-like 2 OS=Homo sapiens GN=PLBD2 - [PLBL2_HUMAN]						1.3335	0.974					0.985	0.9945						0		2	2	FALSE	FALSE
Q8NI35-5	Isoform 5 of InaD-like protein OS=Homo sapiens GN=INADL - [INADL_HUMAN]						0.883	0.712					4.5525	0.7895						1.955		2	2	FALSE	FALSE
Q8TBZ2	MYCBP-associated protein OS=Homo sapiens GN=MYCBPAP PE=1 SV=2 - [MYBPP_HUMAN]			0.576	0.575	0.334						0.628							0			3	1	FALSE	FALSE
Q8TE73	Dynein heavy chain 5, axonemal OS=Homo sapiens GN=DNAH5 PE=1 SV=3 - [DYH5_HUMAN]			0.448	1.237	0.978						0.876							0			3	1	FALSE	FALSE
Q8WTV0-3	Isoform 2 of Scavenger receptor class B member 1 OS=Homo sapiens GN=SCARB1 - [SCRB1_HUMAN]								1.216						1.307	0.845	1.068				0	1	3	FALSE	FALSE
Q8WUA8	Tsukushin OS=Homo sapiens GN=TSKU PE=2 SV=3 - [TSK_HUMAN]	0.748	0.916							0.636	0.778							0				2	2	FALSE	FALSE
Q8WUM4	Programmed cell death 6-interacting protein OS=Homo sapiens GN=PDCD6IP PE=1 SV=1 - [PDC6I_HUMAN]	1.309	1.0775	0.838	0.943	1.059				1.043	1.1055	0.993						1.01	0			5	3	FALSE	FALSE
Q8WVC2	40S ribosomal protein S21 OS=Homo sapiens GN=RPS21 PE=2 SV=1 - [Q8WVC2_HUMAN]								0.851						0.781	0.816	0.859				0	1	3	FALSE	FALSE
Q8WW22-3	Isoform 3 of DnaJ homolog subfamily A member 4 OS=Homo sapiens GN=DNAJA4 - [DNJA4_HUMAN]						1.148	1.434					1.035	1.588						0		2	2	FALSE	FALSE
Q8WWL7	G2/mitotic-specific cyclin-B3 OS=Homo sapiens GN=CCNB3 PE=1 SV=2 - [CCNB3_HUMAN]				0.814	1.519													0			2	0	FALSE	FALSE
Q8WZ42-3	Isoform 3 of Titin OS=Homo sapiens GN=TTN - [TITIN_HUMAN]	1.542	0.994							0.924	0.697							5.97	1.88	1.85	0	2	2	FALSE	FALSE
Q92614-5	Isoform 5 of Unconventional myosin-XVIIIa OS=Homo sapiens GN=MYO18A - [MY18A_HUMAN]			1.151	0.854	0.807						0.783							0			3	1	FALSE	FALSE
Q92896	Golgi apparatus protein 1 OS=Homo sapiens GN=GLG1 PE=1 SV=2 - [GSLG1_HUMAN]	0.539	0.281							1.449	0.914							0				2	2	FALSE	FALSE
Q92928	Putative Ras-related protein Rab-1C OS=Homo sapiens GN=RAB1C PE=5 SV=2 - [RAB1C_HUMAN]	0.623	1.255							0.444	1.054							2.11	4.26	2	0	2	2	FALSE	FALSE
Q969L4	U7 snRNA-associated Sm-like protein LSm10 OS=Homo sapiens GN=LSM10 PE=1 SV=1 - [LSM10_HUMAN]								1.303						1.258	1.21	0.901				0	1	3	FALSE	FALSE
Q96JB6	Lysyl oxidase homolog 4 OS=Homo sapiens GN=LOXL4 PE=1 SV=1 - [LOXL4_HUMAN]	0.925	0.5515							1.1195	1.2215							1.215				2	2	FALSE	FALSE
Q96KV7-3	Isoform 3 of WD repeat-containing protein 90 OS=Homo sapiens GN=WDR90 - [WDR90_HUMAN]			0.908	0.784	1.169						0.316							0			3	1	FALSE	FALSE
Q96LA6-4	Isoform 4 of Fc receptor-like protein 1 OS=Homo sapiens GN=FCRL1 - [FCRL1_HUMAN]						0.916													0		1	0	FALSE	FALSE
Q96MK3	Protein FAM20A OS=Homo sapiens GN=FAM20A PE=1 SV=4 - [FA20A_HUMAN]	1.26					1.061	0.984	1.247	1.136			0.957	1.179	1.908	1.01	0.983	0		1.255	2.27	4	6	FALSE	FALSE
Q96PD5	N-acetylmuramoyl-L-alanine amidase OS=Homo sapiens GN=PGLYRP2 PE=1 SV=1 - [PGRP2_HUMAN]			0.962	1.492	1.161						1.302							0			3	1	FALSE	FALSE
Q99436	Proteasome subunit beta type-7 OS=Homo sapiens GN=PSMB7 PE=1 SV=1 - [PSB7_HUMAN]			1.0425	1.1405	1.7735						1.192							0			3	1	FALSE	FALSE
Q99436-2	Isoform 2 of Proteasome subunit beta type-7 OS=Homo sapiens GN=PSMB7 - [PSB7_HUMAN]			0.982	1.096	1.596						1.007							2.11			3	1	FALSE	FALSE
Q99459	Cell division cycle 5-like protein OS=Homo sapiens GN=CDC5L PE=1 SV=2 - [CDC5L_HUMAN]								0.901						2.085	1.343	0.643				0	1	3	FALSE	FALSE
Q99584	Protein S100-A13 OS=Homo sapiens GN=S100A13 PE=1 SV=1 - [S10AD_HUMAN]			0.591	0.957	1.105			1.088			1			0.913	1.275	0.794		1.91		1.62	4	4	FALSE	FALSE
Q99727	Metalloproteinase inhibitor 4 OS=Homo sapiens GN=TIMP4 PE=1 SV=1 - [TIMP4_HUMAN]			1.734	1.222	0.928						1.559							1.72			3	1	FALSE	FALSE
Q9BS26	Endoplasmic reticulum resident protein 44 OS=Homo sapiens GN=ERP44 PE=1 SV=1 - [ERP44_HUMAN]	1.2875	1.176							1.098	1.253							1.23				2	2	FALSE	FALSE
Q9GZU2-3	Isoform 3 of Paternally-expressed gene 3 protein OS=Homo sapiens GN=PEG3 - [PEG3_HUMAN]			0.804	0.992	0.681						1.253							0			3	1	FALSE	FALSE
Q9H4F8	SPARC-related modular calcium-binding protein 1 OS=Homo sapiens GN=SMOC1 PE=1 SV=1 - [SMOC1_HUMAN]						0.825	0.933					0.91	1.082						0		2	2	FALSE	FALSE
Q9H7N4	Splicing factor, arginine/serine-rich 19 OS=Homo sapiens GN=SCAF1 PE=1 SV=3 - [SFR19_HUMAN]								1.055							0.751	0.425				0	1	2	FALSE	FALSE
Q9HAS3	Solute carrier family 28 member 3 OS=Homo sapiens GN=SLC28A3 PE=1 SV=1 - [S28A3_HUMAN]								1.40867						0.966667	1.70867	1.08433				0	1	3	FALSE	FALSE
Q9HBK9-2	Isoform 2 of Arsenite methyltransferase OS=Homo sapiens GN=AS3MT - [AS3MT_HUMAN]						0.802	0.642					0.92	1.101						0		2	2	FALSE	FALSE
Q9HCS7	Pre-mRNA-splicing factor SYF1 OS=Homo sapiens GN=XAB2 PE=1 SV=2 - [SYF1_HUMAN]			2.154	0.804	0.405	1.094	0.779				0.769	0.762	0.958					0	1.78		5	3	FALSE	FALSE
Q9HD89	Resistin OS=Homo sapiens GN=RETN PE=2 SV=1 - [RETN_HUMAN]			0.841	1.165	0.915						1.136							2.1			3	1	FALSE	FALSE
Q9NQT8-2	Isoform 2 of Kinesin-like protein KIF13B OS=Homo sapiens GN=KIF13B - [KI13B_HUMAN]						0.535	0.548					0.902	0.761						0		2	2	FALSE	FALSE
Q9NRA1-4	Isoform 4 of Platelet-derived growth factor C OS=Homo sapiens GN=PDGFC - [PDGFC_HUMAN]						0.895333	1.01667	1.209				0.966	1.09167	1.177	0.996	1.507			0	0	3	5	FALSE	FALSE
Q9NRV9	Heme-binding protein 1 OS=Homo sapiens GN=HEBP1 PE=1 SV=1 - [HEBP1_HUMAN]			1.007	1.14433	1.04	1.026	0.87				1.09467	0.8865	0.961					1.86333	0		5	3	FALSE	FALSE
Q9NTK5-2	Isoform 2 of Obg-like ATPase 1 OS=Homo sapiens GN=OLA1 - [OLA1_HUMAN]			0.837	1.105	1.39						0.636							0			3	1	FALSE	FALSE
Q9NUQ9-2	Isoform 2 of Protein FAM49B OS=Homo sapiens GN=FAM49B - [FA49B_HUMAN]			0.932	1.129	1.6965						1.3							0			3	1	FALSE	FALSE
Q9NV23	S-acyl fatty acid synthase thioesterase, medium chain OS=Homo sapiens GN=OLAH PE=2 SV=1 - [SAST_HUMAN]			0.700667	1.01667	2.54267			1.005			0.651333			0.897	0.997	1.038		1.81333		3.01	4	4	FALSE	FALSE
Q9NY33-2	Isoform 2 of Dipeptidyl peptidase 3 OS=Homo sapiens GN=DPP3 - [DPP3_HUMAN]			1.16	0.893	1.561						0.907							0			3	1	FALSE	FALSE
Q9NZ08	Endoplasmic reticulum aminopeptidase 1 OS=Homo sapiens GN=ERAP1 PE=1 SV=3 - [ERAP1_HUMAN]	1.1355	1.022				0.691	1.031		1.179	1.0035		0.922	0.54				0		0		4	4	FALSE	FALSE
Q9NZI8-2	Isoform 2 of Insulin-like growth factor 2 mRNA-binding protein 1 OS=Homo sapiens GN=IGF2BP1 - [IF2B1_HUMAN]						1.557	0.974					4.746	1.647						0		2	2	FALSE	FALSE
Q9NZK5-2	Isoform 2 of Adenosine deaminase CECR1 OS=Homo sapiens GN=CECR1 - [CECR1_HUMAN]			9.497	1.117	1.399						1.202							0			3	1	FALSE	FALSE
Q9P0K9	DOMON domain-containing protein FRRS1L OS=Homo sapiens GN=FRRS1L PE=2 SV=2 - [FRS1L_HUMAN]			0.691	1.085	2.247						0.903							0			3	1	FALSE	FALSE
Q9P1Y5	Calmodulin-regulated spectrin-associated protein 3 OS=Homo sapiens GN=CAMSAP3 PE=1 SV=2 - [CAMP3_HUMAN]			1.3025	1.271	0.878						1.1545							0			3	1	FALSE	FALSE
Q9P2E9-2	Isoform 1 of Ribosome-binding protein 1 OS=Homo sapiens GN=RRBP1 - [RRBP1_HUMAN]			1.04	0.972	2.157						0.823							3.1			3	1	FALSE	FALSE
Q9P2H3-2	Isoform 2 of Intraflagellar transport protein 80 homolog OS=Homo sapiens GN=IFT80 - [IFT80_HUMAN]						0.852	0.914					1.128	8.785						0		2	2	FALSE	FALSE
Q9P2X0	Dolichol-phosphate mannosyltransferase subunit 3 OS=Homo sapiens GN=DPM3 PE=1 SV=2 - [DPM3_HUMAN]	1.295	0.806				0.784	0.934		1.022	0.875		0.72	1.03				0		2.19		4	4	FALSE	FALSE
Q9UBR2	Cathepsin Z OS=Homo sapiens GN=CTSZ PE=1 SV=1 - [CATZ_HUMAN]								0.921						0.909	0.967	1				2	1	3	FALSE	FALSE
Q9UGM3-7	Isoform 7 of Deleted in malignant brain tumors 1 protein OS=Homo sapiens GN=DMBT1 - [DMBT1_HUMAN]						0.956	1.007					0.892333	1.09						2.42333		2	2	FALSE	FALSE
Q9UHK6-4	Isoform 3 of Alpha-methylacyl-CoA racemase OS=Homo sapiens GN=AMACR - [AMACR_HUMAN]	0.772	0.91				0.857	1.119		0.645	1.065		1.194	0.985				2.07		2.71	2.46	4	4	FALSE	FALSE
Q9UL46	Proteasome activator complex subunit 2 OS=Homo sapiens GN=PSME2 PE=1 SV=4 - [PSME2_HUMAN]			0.808	0.936	2.409	1.14	1.076				1.731	0.745	0.757					0	0	0	5	3	FALSE	FALSE
Q9UQ80-2	Isoform 2 of Proliferation-associated protein 2G4 OS=Homo sapiens GN=PA2G4 - [PA2G4_HUMAN]			2.0045	0.825	1.344						1.759							3.05			3	1	FALSE	FALSE
Q9Y2J4-3	Isoform 3 of Angiomotin-like protein 2 OS=Homo sapiens GN=AMOTL2 - [AMOL2_HUMAN]	1.127	1.222							1.21	1.322							0				2	2	FALSE	FALSE
Q9Y2J8	Protein-arginine deiminase type-2 OS=Homo sapiens GN=PADI2 PE=1 SV=2 - [PADI2_HUMAN]			0.756	0.918	1.151						1.217							0			3	1	FALSE	FALSE
Q9Y490	Talin-1 OS=Homo sapiens GN=TLN1 PE=1 SV=3 - [TLN1_HUMAN]			1.156	0.8995	1.23						1.139							1.3			3	1	FALSE	FALSE
Q9Y4C0-4	Isoform 4a of Neurexin-3 OS=Homo sapiens GN=NRXN3 - [NRX3A_HUMAN]	0.808	4.77							0.645	0.774							2.07				2	2	FALSE	FALSE
Q9Y4L1-2	Isoform 2 of Hypoxia up-regulated protein 1 OS=Homo sapiens GN=HYOU1 - [HYOU1_HUMAN]	1.107	0.994						0.081	1.099	1.18				0.415	5.593	0.75	4.2			0	3	5	FALSE	FALSE
Q9Y5P6	Mannose-1-phosphate guanyltransferase beta OS=Homo sapiens GN=GMPPB PE=1 SV=2 - [GMPPB_HUMAN]			1.10133	1.03933	1.53867						2.809							1.21667			3	1	FALSE	FALSE
Q9Y653-5	Isoform 5 of G-protein coupled receptor 56 OS=Homo sapiens GN=GPR56 - [GPR56_HUMAN]						1.083	0.894	0.892				0.906	1.127	1.125	1.225	1.285			2.1	0	3	5	FALSE	FALSE
Q9Y696	Chloride intracellular channel protein 4 OS=Homo sapiens GN=CLIC4 PE=1 SV=4 - [CLIC4_HUMAN]			0.815	0.744	0.975						0.716						0	0		0	3	1	FALSE	FALSE
Q9Y6R7	IgGFc-binding protein OS=Homo sapiens GN=FCGBP PE=1 SV=3 - [FCGBP_HUMAN]	1.329	1.11				1.15	0.75		1.81	0.928		1.863	0.797				2.2		0		4	4	FALSE	FALSE
R4GMR2	Dipeptidyl peptidase 2 (Fragment) OS=Homo sapiens GN=DPP7 PE=4 SV=1 - [R4GMR2_HUMAN]						1.012	1.136	0.771				0.955	0.744	0.773	0.816	0.864			0	0	3	5	FALSE	FALSE
R4GN99	Peptidyl-prolyl cis-trans isomerase OS=Homo sapiens GN=PPIF PE=1 SV=1 - [R4GN99_HUMAN]						0.796	0.9355					0.7295	0.992						0.825	1.92	2	2	FALSE	FALSE
S4R3Z2	Aldo-keto reductase family 1 member C3 OS=Homo sapiens GN=AKR1C3 PE=1 SV=1 - [S4R3Z2_HUMAN]	0.474	1.101	0.8785	0.912	2.0205				1.07	0.36	1.016						14.92	4.33			5	3	FALSE	FALSE
S4R418	Bridging integrator 2 (Fragment) OS=Homo sapiens GN=BIN2 PE=1 SV=2 - [S4R418_HUMAN]			3.487	1.795	1.211						1.115							0			3	1	FALSE	FALSE
V9GYN5	Alpha-galactosidase A OS=Homo sapiens GN=GLA PE=1 SV=1 - [V9GYN5_HUMAN]			0.698	0.633	1.059						0.592							0			3	1	FALSE	FALSE
V9GZ50	A kinase (PRKA) anchor protein 8-like, isoform CRA_c OS=Homo sapiens GN=AKAP8L PE=4 SV=1 - [V9GZ50_HUMAN]						0.753	1.446												0		2	0	FALSE	FALSE
																					nonzero values	5206	4859
																					total units	16944
																					Na%	0.405984
